# Supplementary material for: De novo transcriptome profile of coccolithophorid alga Emiliania huxleyi CCMP371 at different calcium concentrations with proteome analysis
Source: PLoS One. 2019 Aug 29;14(8):e0221938. doi: 10.1371/journal.pone.0221938 (PMC6715215; doi:10.1371/journal.pone.0221938)
Supplement: S1 File — (A) Raw data statistics of RNA sequencing. (B) Primers used for qPCR. (C) Statistics of mapped reads to the Emiliania huxleyi reference genome (v1.0). (D) De novo transcriptome assembly statistics. (E) Overall annotations to public databases. (F) Differentially expressed genes at different calcium concentrations. (G) The putative biomineralization-related genes in DEGs and DEPs. (H) Differentially expressed proteins at different calcium concentrations. (I) The pathways involved in both DEGs and DEPs at different calcium concentrations. (J) Differentially expressed genes at different calcium concentrations analyzed by RNA-seq reads mapped to the E. huxleyi reference genome (v1.0). (K) The putative biomineralization-related DEGs analyzed by RNA-seq reads mapped to the E. huxleyi reference sequences (v. 1.0). (L) Differentially expressed proteins at different calcium concentrations analyzed by peptides mapped to the E. huxleyi reference sequences (v1.0). (XLSX) [file pone.0221938.s009.xlsx]

## Sheet: Table A
Table A. Raw data statistics of RNA sequencing.
Sample ID	Total read bases	Total reads	GC (%)	Q20 (%)	Q30 (%)
0 mM (1)	2292038652	22693452	51.69	97.51	95.66
0 mM (2)	3343776700	33106700	52.65	97.09	94.94
0 mM (3)	3286861988	32543188	52.3	97.26	95.21
0.1 mM (1)	2659617042	26332842	50.46	97.18	95.2
0.1 mM (2)	3436337544	34023144	53.08	97.3	95.28
0.1 mM (3)	3206423972	31746772	51.75	97.33	95.34
10 mM (1)	2396971592	23732392	50.58	97.56	95.75
10 mM (2)	3866594312	38283112	52.22	96.99	94.81
10 mM (3)	3145792662	31146462	52.22	97.31	95.29

## Sheet: Table B
Table B. Primers used for qPCR
Unigene	Description	Forward (5'-3')	Reverse (5'-3')
c444_g1_i1	NAD-dependent protein deacetylase sirtuin-7	CATTCGAGCATGTGCCGAGC	TCCTCTGGAAGTTCGCACGC
c15309_g1_i3	AAA+-type ATPase	CCAACCATCCGGAAAAGCTCG	CGCCAAAGTAGTGCTCCACC
c16077_g1_i1	phosphotransferase KptA/Tpt1	ACCCACACAAACACCTCTGC	TCGTCCATCGTCTCATCGGG
c18238_g1_i2	peptidyl-prolyl cis-trans isomerase, putative	CGACCCTTTCGACGTGAAGC	CTCTATCGGTGGAGAGCCCG
c19376_g1_i1	enolase	TCCACACGTCCAAGGTGGC	CTCTTGTGGGGCACGAGGT
c23862_g2_i1	mitochondrial chaperone bcs1	TCTTCGGGGCAGCTCTTTGT	TCCGCATCTGCTCGCTAGTC
c24914_g1_i2	predicted protein	GGTCGTACCCGTCCATTCCC	CTATCACCTCGGGACGGAGC
c26173_g1_i1	MFS transporter	ATCGTCGCCTGTCTTGTCGT	TACAAGCCCTCCATACGCGG
c26232_g1_i1	zip family transporter: zinc ion	TTGGCGGAGATGAAGCCGAG	ACGCAGATGGCGAAAAGACG
c27157_g1_i2	predicted protein	GCACGAGGCGATGAAGGGA	TATCGCCCGCTTCCGTGAG
c27630_g2_i1	predicted protein	GCAACCCTCGAGATCCGCTC	GAGACGGTGGCCGACAGAG
c28054_g1_i1	AChain A, 4ank: A Designed Ankyrin Repeat Protein With Four Identical Consensus Repeats	GTCTGAGGGACACCTCCTCG	AAGGTTGACAGGGTTGGCGA
c28684_g2_i5	potassium voltage-gated channel subfamily H member 3 isoform X2	TAGACCCACACCAGCAGCG	CACCCACCAGCTGAAGAAGC
c29083_g1_i2	Vacuolar transporter chaperone 4	TCGTTCGCAGTTTGTCGTCC	GCTTCCCTACTGGTGGTCGG
c29833_g1_i9	HAD family hydrolase	CTTGGCCTCGAAGAAGGCG	GAAGTCGCTCCGTGAGTGGA
c31114_g3_i2	sodium/hydrogen exchanger 3	GGAGAGGAGGTAGACGAGGGA	CATCTTTGAGGCGGGCTTCC
c31738_g5_i1	predicted protein	CTTCATGGCTTCGGACGGTG	CTCCGGCAGCAGTACCTCG

## Sheet: Table C
Table C. Statistics of mapped reads to the Emiliania huxleyi reference genome (v1.0).
Sample ID	Read type	Processed reads	Mapped reads	Multiple mapped reads	Overall read mapping ratio
0 mM (1)	1	11255649	5,876,146 (52.2%)	3,771,736 (64.2%)	0.523
	2	11255649	5,888,269 (52.3%)	3,757,029 (63.8%)
0 mM (2)	1	16422714	7,529,539 (45.8%)	4,289,179 (57.0%)	0.458
	2	16422714	7,506,273 (45.7%)	4,275,555 (57.0%)
0 mM (3)	1	16154433	8,155,000 (50.5%)	5,193,073 (63.7%)	0.505
	2	16154433	8,147,707 (50.4%)	5,184,388 (63.6%)
0.1 mM (1)	1	13026286	6,507,563 (50.0%)	4,399,592 (67.6%)	0.499
	2	13026286	6,497,769 (49.9%)	4,363,772 (67.2%)
0.1 mM (2)	1	16889782	8,261,293 (48.9%)	4,856,158 (58.8%)	0.491
	2	16889782	8,334,663 (49.3%)	4,919,523 (59.0%)
0.1 mM (3)	1	15760069	8,327,604 (52.8%)	5,674,931 (68.1%)	0.528
	2	15760069	8,319,246 (52.8%)	5,660,190 (68.0%)
10 mM (1)	1	11772374	5,615,574 (47.7%)	3,782,592 (67.4%)	0.477
	2	11772374	5,619,830 (47.7%)	3,762,530 (67.0%)
10 mM (2)	1	18969491	9,899,933 (52.2%)	6,513,721 (65.8%)	0.521
	2	18969491	9,867,388 (52.0%)	6,475,546 (65.6%)
10 mM (3)	1	15465065	7,568,244 (48.9%)	4,849,146 (64.1%)	0.489
	2	15465065	7,565,376 (48.9%)	4,838,004 (63.9%)

## Sheet: Table D
Table D. De novo transcriptome assembly statistics
Assembly	Initial assembled contig	Longest contig	Unigene contig
Number of genes	50,599	50,599	48,650
Number of transcripts	94,475	50,599	48,650
GC (%)	67.61	67.09	67.35
N50	1196	1157	1172
Avg. contig length (bp)	873.32	807.83	826.36
Total assembled bases (bp)	82506651	40875441	40202653

## Sheet: Table E
Table E. Overall annotations to public databases
Unigene	NT	NR_b2g	UniProt	Pfam	GO	KEGG	KOG
c2_g1_i1	.	.	.	.	.	.	.
c3_g1_i1	Emiliania huxleyi CCMP1516 hypothetical protein partial mRNA	predicted protein	.	.	F:calcium ion binding; P:transport; C:membrane coat	ehx:EMIHUDRAFT_118044 hypothetical protein	.
c4_g1_i1	.	hypothetical protein	.	.	C:integral component of membrane	.	.
c6_g1_i1	.	.	.	.	.	.	.
c8_g1_i1	.	.	.	.	.	.	.
c9_g1_i1	.	.	.	.	.	.	.
c9_g2_i1	.	.	.	.	.	.	.
c10_g1_i1	Emiliania huxleyi CCMP1516 hypothetical protein partial mRNA	hypothetical protein EMIHUDRAFT_456056	.	.	.	ehx:EMIHUDRAFT_456056 hypothetical protein	.
c11_g1_i1	Emiliania huxleyi CCMP1516 hypothetical protein partial mRNA	class I SAM-dependent methyltransferase	.	R1EBJ2.1 PF13649.3;Methyltransf_25;	F:methyltransferase activity; F:transferase activity; P:methylation	ehx:EMIHUDRAFT_196427 hypothetical protein	.
c12_g1_i1	Emiliania huxleyi CCMP1516 hypothetical protein partial mRNA	FAD-binding oxidoreductase	D-lactate dehydrogenase (acceptor) OS=Archaeoglobus fulgidus (strain ATCC 49558 / VC-16 / DSM 4304 / JCM 9628 / NBRC 100126) GN=dld PE=1 SV=1	C1EA00.1 PF01565.20;FAD_binding_4;	F:catalytic activity; F:flavin adenine dinucleotide binding	ehx:EMIHUDRAFT_427681 hypothetical protein	Proteins containing the FAD binding domain
c14_g1_i1	Emiliania huxleyi CCMP1516 hypothetical protein partial mRNA	hypothetical protein EMIHUDRAFT_254633	.	.	.	ehx:EMIHUDRAFT_254633 hypothetical protein	.
c16_g1_i1	.	.	.	.	.	.	.
c19_g1_i1	.	hypothetical protein EMIHUDRAFT_199536	.	.	.	ehx:EMIHUDRAFT_199536 hypothetical protein	.
c22_g1_i1	.	.	.	.	.	.	.
c24_g1_i1	Emiliania huxleyi CCMP1516 hypothetical protein partial mRNA	.	.	.	.	ehx:EMIHUDRAFT_228990 hypothetical protein	.
c26_g1_i1	Emiliania huxleyi CCMP1516 hypothetical protein partial mRNA	nuclear movement protein domain containing protein	.	R1DF96.1 PF04969.13;CS;	.	ehx:EMIHUDRAFT_462499 hypothetical protein	Nuclear distribution protein NUDC
c28_g1_i1	.	.	.	.	.	.	.
c29_g1_i1	Emiliania huxleyi CCMP1516 hypothetical protein partial mRNA	hypothetical protein EMIHUDRAFT_112783, partial	Altered inheritance of mitochondria protein 34, mitochondrial OS=Yarrowia lipolytica (strain CLIB 122 / E 150) GN=AIM34 PE=3 SV=1	R1D2A9.1 PF02037.24;SAP;	F:nuclease activity; P:DNA repair; F:metal ion binding; P:nucleic acid phosphodiester bond hydrolysis; F:class I DNA-(apurinic or apyrimidinic site) endonuclease activity	ehx:EMIHUDRAFT_112783 hypothetical protein	.
c31_g1_i1	.	.	.	.	.	.	.
c33_g1_i1	.	.	.	.	.	.	.
c34_g1_i1	.	tRNA pseudouridine(38-40) synthase TruA	tRNA pseudouridine synthase A OS=Hyphomonas neptunium (strain ATCC 15444) GN=truA PE=3 SV=1	Q0C4U8.1 PF01416.17;PseudoU_synth_1;	F:RNA binding; P:tRNA pseudouridine synthesis; F:tRNA pseudouridine synthase activity	ehx:EMIHUDRAFT_122201 hypothetical protein	Predicted pseudouridylate synthase
c40_g1_i1	.	.	.	.	.	.	.
c41_g1_i1	.	.	.	.	.	.	.
c42_g1_i1	.	VWA domain-containing protein	.	A8IX54.1 PF05762.11;VWA_CoxE;	F:ATP binding; F:methyltransferase activity; F:ATPase activity; P:methylation	.	.
c45_g1_i1	Emiliania huxleyi CCMP1516 hypothetical protein partial mRNA	hypothetical protein EMIHUDRAFT_215332	.	.	.	ehx:EMIHUDRAFT_215332 hypothetical protein	.
c48_g1_i1	.	.	.	.	.	.	.
c49_g1_i2	Emiliania huxleyi CCMP1516 hypothetical protein partial mRNA	hypothetical protein EMIHUDRAFT_465646	.	.	F:oxidoreductase activity; F:metal ion binding	ehx:EMIHUDRAFT_465646 hypothetical protein	.
c50_g1_i2	Emiliania huxleyi CCMP1516 hypothetical protein partial mRNA	hypothetical protein EMIHUDRAFT_205041	.	.	C:integral component of membrane	ehx:EMIHUDRAFT_205041 hypothetical protein	.
c51_g1_i2	.	.	.	.	.	.	.
c52_g1_i1	Emiliania huxleyi CCMP1516 Rad51 DNA recombinase (Rad51-2), partial mRNA	DNA repair protein RAD51 homolog 1 isoform X1	DNA repair protein RAD51 homolog 1 OS=Gallus gallus GN=RAD51A PE=2 SV=1	F2UAV3.1 PF08423.8;Rad51;	F:recombinase activity; P:telomere maintenance via recombination; P:DNA recombinase assembly; C:nuclear chromosome, telomeric region; C:nuclear chromatin; C:lateral element; P:regulation of protein phosphorylation; F:chromatin binding; F:double-stranded DNA binding; F:single-stranded DNA binding; F:ATP binding; C:nucleolus; C:mitochondrial matrix; C:microtubule organizing center; C:cytosol; P:DNA…	ehx:EMIHUDRAFT_61491 Rad51-2; Rad51 DNA recombinase	.
c53_g1_i1	.	DUF4832 domain-containing protein	.	E3FSW6.1 PF16116.2;DUF4832;	.	.	.
c54_g1_i1	.	.	.	.	.	.	.
c56_g1_i1	.	.	.	.	.	.	.
c57_g1_i1	Emiliania huxleyi CCMP1516 hypothetical protein partial mRNA	uvrB/uvrC motif-containing protein	Clp protease adapter protein ClpF, chloroplastic OS=Arabidopsis thaliana GN=CLPF PE=1 SV=1	R1F3E9.1 PF08755.8;YccV-like;	F:DNA binding; C:chloroplast	ehx:EMIHUDRAFT_111823 hypothetical protein	.
c58_g1_i1	Emiliania huxleyi CCMP1516 hypothetical protein partial mRNA	hypothetical protein EMIHUDRAFT_447730	.	.	.	ehx:EMIHUDRAFT_447730 hypothetical protein	.
c59_g1_i1	Emiliania huxleyi CCMP1516 hypothetical protein partial mRNA	hypothetical protein EMIHUDRAFT_106715	.	.	.	ehx:EMIHUDRAFT_106715 hypothetical protein	.
c60_g1_i1	Emiliania huxleyi CCMP1516 hypothetical protein partial mRNA	SET domain-containing protein	Probable histone-lysine N-methyltransferase CG1716 OS=Drosophila melanogaster GN=Set2 PE=1 SV=2	R1DRN1.1 PF00856.25;SET;	F:helicase activity; F:ATP binding	ehx:EMIHUDRAFT_210156 hypothetical protein	Clathrin coat binding protein/Huntingtin interacting protein HIP1, involved in regulation of endocytosis
c61_g1_i2	Emiliania huxleyi CCMP1516 hypothetical protein partial mRNA	pentapeptide repeat-containing protein	.	.	C:membrane; C:integral component of membrane	ehx:EMIHUDRAFT_55681 hypothetical protein	AFH1-interacting protein FIP2, contains BTB/POZ domain and pentapeptide repeats
c62_g1_i1	Emiliania huxleyi CCMP1516 hypothetical protein partial mRNA	hypothetical protein EMIHUDRAFT_107883	.	.	.	ehx:EMIHUDRAFT_216341 hypothetical protein	.
c62_g2_i1	.	.	.	.	.	.	.
c63_g1_i1	Emiliania huxleyi CCMP1516 hypothetical protein partial mRNA	hypothetical protein EMIHUDRAFT_443367, partial	.	.	.	ehx:EMIHUDRAFT_443367 hypothetical protein	.
c64_g1_i2	Emiliania huxleyi CCMP1516 hypothetical protein partial mRNA	pentapeptide repeat-containing protein	.	.	C:membrane; C:integral component of membrane	ehx:EMIHUDRAFT_423239 hypothetical protein	AFH1-interacting protein FIP2, contains BTB/POZ domain and pentapeptide repeats
c65_g1_i1	PREDICTED: Ziziphus jujuba uncharacterized LOC107430429 (LOC107430429), mRNA	.	.	.	.	.	.
c66_g1_i1	Emiliania huxleyi CCMP1516 hypothetical protein partial mRNA	E3 ubiquitin-protein ligase listerin-like	E3 ubiquitin-protein ligase listerin OS=Gallus gallus GN=LTN1 PE=3 SV=1	A0A072UEK1.1 PF10274.6;ParcG;	F:catalytic activity; P:cellular protein metabolic process	ehx:EMIHUDRAFT_235953 hypothetical protein	Predicted E3 ubiquitin ligase
c67_g1_i1	.	.	.	.	.	.	.
c68_g1_i1	.	.	.	.	.	.	.
c70_g1_i1	.	.	.	.	.	.	.
c71_g1_i1	.	MULTISPECIES: hypothetical protein	.	.	.	.	.
c71_g2_i1	.	.	.	.	.	.	.
c72_g1_i1	Emiliania huxleyi CCMP1516 hypothetical protein partial mRNA	dnaJ protein homolog	Chaperone protein dnaJ 2 OS=Arabidopsis thaliana GN=ATJ2 PE=1 SV=2	C5KJL2.1 PF01556.15;DnaJ_C;	F:protein binding	ehx:EMIHUDRAFT_198360 hypothetical protein	.
c73_g1_i1	Emiliania huxleyi CCMP1516 hypothetical protein partial mRNA	class I SAM-dependent methyltransferase	Uncharacterized methyltransferase GK2543 OS=Geobacillus kaustophilus (strain HTA426) GN=GK2543 PE=3 SV=1	R1DXN7.1 PF13649.3;Methyltransf_25;	F:methyltransferase activity; F:transferase activity; P:methylation	ehx:EMIHUDRAFT_242962 hypothetical protein	Predicted protein carboxyl methylase
c74_g1_i1	.	hypothetical protein EMIHUDRAFT_451953	.	.	F:metal ion binding	ehx:EMIHUDRAFT_451953 hypothetical protein	.
c76_g1_i1	Emiliania huxleyi CCMP1516 hypothetical protein partial mRNA	.	.	.	.	ehx:EMIHUDRAFT_98970 hypothetical protein	.
c77_g1_i1	Emiliania huxleyi CCMP1516 hypothetical protein partial mRNA	hypothetical protein EMIHUDRAFT_115244	.	.	C:integral component of membrane	ehx:EMIHUDRAFT_115244 hypothetical protein	.
c78_g1_i1	Emiliania huxleyi CCMP1516 hypothetical protein partial mRNA	hypothetical protein EMIHUDRAFT_458813	.	.	C:Golgi membrane; P:protein glycosylation; F:galactosyltransferase activity	ehx:EMIHUDRAFT_458813 hypothetical protein	.
c79_g1_i1	Emiliania huxleyi CCMP1516 hypothetical protein partial mRNA	hypothetical protein EMIHUDRAFT_234850	.	.	C:integral component of membrane	ehx:EMIHUDRAFT_222508 hypothetical protein	.
c80_g1_i1	Emiliania huxleyi CCMP1516 hypothetical protein partial mRNA	transcription elongation factor TFIIS-like isoform X2	Transcription elongation factor TFIIS OS=Arabidopsis thaliana GN=TFIIS PE=1 SV=1	R1DVA5.1 PF07500.11;TFIIS_M;	F:binding; P:transcription, DNA-templated	ehx:EMIHUDRAFT_196693 hypothetical protein	Transcription elongation factor TFIIS/Cofactor of enhancer-binding protein Sp1
c81_g1_i2	Emiliania huxleyi CCMP1516 hypothetical protein mRNA	.	.	.	.	ehx:EMIHUDRAFT_438416 hypothetical protein	.
c82_g1_i1	.	.	.	.	.	.	.
c83_g1_i1	Emiliania huxleyi CCMP1516 hypothetical protein mRNA	outer envelope protein 61	Peptidyl-prolyl cis-trans isomerase FKBP42 OS=Arabidopsis thaliana GN=FKBP42 PE=1 SV=1	.	P:protein peptidyl-prolyl isomerization; F:peptidyl-prolyl cis-trans isomerase activity; P:protein folding; C:membrane; C:integral component of membrane; F:isomerase activity	ehx:EMIHUDRAFT_470443 hypothetical protein	FKBP-type peptidyl-prolyl cis-trans isomerase
c84_g1_i2	.	.	.	.	.	.	.
c85_g1_i1	Hyphomonas sp. Mor2 genome	EF-hand domain-containing protein	.	.	F:DNA binding; F:calcium ion binding; P:regulation of transcription, DNA-templated; C:membrane; C:integral component of membrane	.	Calmodulin and related proteins (EF-Hand superfamily)
c85_g2_i1	Hyphomonas sp. Mor2 genome	tryptophan--tRNA ligase	Tryptophan--tRNA ligase OS=Caulobacter crescentus (strain ATCC 19089 / CB15) GN=trpS PE=3 SV=1	Q0C4U3.1 PF00579.22;tRNA-synt_1b;	F:tryptophan-tRNA ligase activity; F:ATP binding; C:cytoplasm; P:tryptophanyl-tRNA aminoacylation	ehx:EMIHUDRAFT_426613 tryptophanyl-tRNA synthetase	Mitochondrial tryptophanyl-tRNA synthetase
c86_g1_i1	.	predicted protein	Coadhesin (Fragment) OS=Acropora millepora PE=1 SV=1	R1D4I4.1 PF00754.22;F5_F8_type_C;	C:membrane; C:integral component of membrane; F:metal ion binding	ehx:EMIHUDRAFT_456669 hypothetical protein	Neurexin IV
c86_g2_i1	.	.	.	.	.	.	.
c88_g1_i1	.	.	.	.	.	.	.
c89_g1_i1	Emiliania huxleyi CCMP1516 hypothetical protein partial mRNA	hypothetical protein EMIHUDRAFT_461968	.	.	F:nucleic acid binding; P:transcription, DNA-templated; F:zinc ion binding	ehx:EMIHUDRAFT_461968 hypothetical protein	.
c89_g2_i1	Emiliania huxleyi CCMP1516 hypothetical protein partial mRNA	hypothetical protein EMIHUDRAFT_461968	.	.	F:nucleic acid binding; P:transcription, DNA-templated; F:zinc ion binding	ehx:EMIHUDRAFT_461968 hypothetical protein	.
c90_g1_i1	.	.	.	.	.	.	Heterochromatin-associated protein HP1 and related CHROMO domain proteins
c91_g1_i1	.	.	.	.	.	.	.
c92_g1_i1	.	putative localization factor protein PodJ	.	.	F:molecular_function	.	Extracellular matrix glycoprotein Laminin subunit beta
c92_g2_i1	.	putative localization factor protein PodJ	.	.	F:molecular_function	.	.
c93_g1_i1	Emiliania huxleyi CCMP1516 hypothetical protein partial mRNA	GDP-D-glucose phosphorylase 1	.	.	F:GDP-D-glucose phosphorylase activity	ehx:EMIHUDRAFT_108620 hypothetical protein	Predicted hydrolase (HIT family)
c94_g1_i1	Emiliania huxleyi CCMP1516 hypothetical protein mRNA	hypothetical protein EMIHUDRAFT_438963	.	.	.	ehx:EMIHUDRAFT_438963 hypothetical protein	.
c95_g1_i2	Emiliania huxleyi CCMP1516 hypothetical protein partial mRNA <gi|551619500|ref|XM_005790277.1| Emiliania huxleyi CCMP1516 hypothetical protein partial mRNA	hypothetical protein EMIHUDRAFT_208631	.	.	.	ehx:EMIHUDRAFT_224879 hypothetical protein	.
c96_g1_i1	Emiliania huxleyi CCMP1516 hypothetical protein mRNA	hypothetical protein EMIHUDRAFT_467231	.	.	F:glucosylceramidase activity; P:sphingolipid metabolic process	ehx:EMIHUDRAFT_467231 hypothetical protein	.
c97_g1_i1	Emiliania huxleyi CCMP1516 hypothetical protein partial mRNA <gi|551620063|ref|XM_005790558.1| Emiliania huxleyi CCMP1516 hypothetical protein partial mRNA	hypothetical protein EMIHUDRAFT_251926	.	R1DRL5.1 PF06624.9;RAMP4;	C:endoplasmic reticulum; C:integral component of membrane	ehx:EMIHUDRAFT_200705 hypothetical protein	.
c98_g1_i1	Emiliania huxleyi CCMP1516 hypothetical protein partial mRNA	PHP domain-like protein	Ribonuclease P protein subunit p30 OS=Mus musculus GN=Rpp30 PE=1 SV=1	R1F008.1 PF01876.13;RNase_P_p30;	F:ribonuclease activity; P:tRNA processing; P:RNA phosphodiester bond hydrolysis	ehx:EMIHUDRAFT_100504 hypothetical protein	.
c99_g1_i1	.	.	.	.	.	.	.
c100_g1_i1	Emiliania huxleyi CCMP1516 hypothetical protein mRNA	PAS domain-containing protein	Blue-light-activated histidine kinase OS=Brucella abortus (strain S19) GN=BAbS19_II06090 PE=3 SV=1	R1CWI4.1 PF13426.4;PAS_9;	F:phosphorelay sensor kinase activity; P:phosphorelay signal transduction system; C:intracellular; P:signal transduction by protein phosphorylation; F:dioxygenase activity; P:oxidation-reduction process	ehx:EMIHUDRAFT_434603 hypothetical protein	.
c101_g1_i1	.	.	.	.	.	.	.
c102_g1_i1	Emiliania huxleyi CCMP1516 hypothetical protein mRNA	.	.	.	.	.	.
c103_g1_i1	Emiliania huxleyi CCMP1516 mitochondrial substrate carrier family protein partial mRNA	mitochondrial substrate carrier family protein	Mitochondrial uncoupling protein 2 OS=Sus scrofa GN=UCP2 PE=2 SV=1	R1G278.1 PF00153.24;Mito_carr;	C:integral component of membrane	ehx:EMIHUDRAFT_454351 mitochondrial substrate carrier family protein	Mitochondrial oxaloacetate carrier protein
c104_g1_i1	.	.	.	.	.	.	.
c107_g1_i1	Emiliania huxleyi CCMP1516 hypothetical protein partial mRNA <gi|551576756|ref|XM_005773965.1| Emiliania huxleyi CCMP1516 hypothetical protein partial mRNA	Cyclin-related protein FAM58A	Cyclin-T1-4 OS=Oryza sativa subsp. japonica GN=CYCT1-1 PE=2 SV=1	D8LB66.1 PF00134.20;Cyclin_N;	P:regulation of transcription, DNA-templated; C:integral component of membrane; P:transcription preinitiation complex assembly	ehx:EMIHUDRAFT_117058 hypothetical protein	CDK9 kinase-activating protein cyclin T
c108_g1_i1	Emiliania huxleyi CCMP1516 hypothetical protein partial mRNA	condensin-2 complex subunit h2	Condensin-2 complex subunit H2 OS=Xenopus laevis GN=ncaph2 PE=1 SV=1	R1DH04.1 PF06278.8;CNDH2_N;	C:condensed chromosome; P:chromosome condensation	ehx:EMIHUDRAFT_106321 hypothetical protein	.
c109_g1_i1	.	.	.	.	.	.	.
c111_g1_i1	Emiliania huxleyi CCMP1516 hypothetical protein partial mRNA	hypothetical protein EMIHUDRAFT_98268	.	.	F:microtubule motor activity; F:ATP binding; P:microtubule-based movement; F:microtubule binding	ehx:EMIHUDRAFT_98268 hypothetical protein	Myosin class II heavy chain
c112_g1_i1	Emiliania huxleyi CCMP1516 hypothetical protein mRNA	hypothetical protein EMIHUDRAFT_450592	.	.	.	ehx:EMIHUDRAFT_450592 hypothetical protein	.
c113_g1_i1	.	.	.	.	.	ehx:EMIHUDRAFT_466812 hypothetical protein	.
c114_g1_i1	.	.	.	.	.	.	.
c115_g1_i1	.	predicted protein	Protein N-terminal and lysine N-methyltransferase EFM7 OS=Cryptococcus neoformans var. neoformans serotype D (strain B-3501A) GN=EFM7 PE=3 SV=1	F0XZE4.1 PF10294.6;Methyltransf_16;	C:cytoplasm; F:methyltransferase activity; F:protein-lysine N-methyltransferase activity; F:transferase activity; P:N-terminal peptidyl-glycine methylation; P:peptidyl-lysine dimethylation; P:methylation; F:N-terminal protein N-methyltransferase activity	ehx:EMIHUDRAFT_107004 hypothetical protein	Putative N2,N2-dimethylguanosine tRNA methyltransferase
c116_g1_i1	Emiliania huxleyi CCMP1516 hypothetical protein partial mRNA	protein MON2 homolog isoform X2	Protein MON2 homolog OS=Xenopus laevis GN=mon2 PE=2 SV=1	R1FW80.1 PF09324.7;DUF1981;	P:protein transport	ehx:EMIHUDRAFT_223134 hypothetical protein	Uncharacterized conserved protein
c118_g1_i1	.	.	.	.	.	.	.
c120_g1_i1	.	.	.	.	.	.	.
c122_g1_i1	.	.	.	.	.	.	.
c123_g1_i1	.	.	.	.	.	.	.
c124_g1_i1	Emiliania huxleyi CCMP1516 ATP-dependent RNA helicase mRNA	ATP-dependent RNA helicase DHX8	ATP-dependent RNA helicase DHX8 OS=Mus musculus GN=Dhx8 PE=2 SV=1	.	F:nucleic acid binding; F:helicase activity	ehx:EMIHUDRAFT_468520 ATP-dependent RNA helicase	.
c125_g1_i1	.	.	.	.	.	.	.
c128_g1_i2	Emiliania huxleyi CCMP1516 hypothetical protein partial mRNA	hypothetical protein EMIHUDRAFT_631893	.	.	F:ARF guanyl-nucleotide exchange factor activity; P:regulation of ARF protein signal transduction	ehx:EMIHUDRAFT_631893 hypothetical protein	.
c131_g1_i1	.	.	.	.	.	ehx:EMIHUDRAFT_223664 hypothetical protein	.
c133_g1_i1	Emiliania huxleyi CCMP1516 hypothetical protein partial mRNA	hypothetical protein EMIHUDRAFT_448110	.	.	.	ehx:EMIHUDRAFT_448110 hypothetical protein	.
c134_g1_i1	Emiliania huxleyi CCMP1516 hypothetical protein partial mRNA	hypothetical protein EMIHUDRAFT_452946	.	.	C:nucleus; C:centrosome; P:cilium assembly	ehx:EMIHUDRAFT_452946 hypothetical protein	.
c140_g1_i1	Emiliania huxleyi CCMP1516 hypothetical protein partial mRNA	cold inducible RNA binding protein isoform 3	Cold-inducible RNA-binding protein OS=Homo sapiens GN=CIRBP PE=1 SV=1	R1CN12.1 PF00076.19;RRM_1;	F:RNA binding	ehx:EMIHUDRAFT_238582 hypothetical protein	Ataxin 2-binding protein (RRM superfamily)
c142_g1_i1	Emiliania huxleyi CCMP1516 hypothetical protein partial mRNA	methyltransferase domain-containing protein	.	R1G6T6.1 PF13679.3;Methyltransf_32;	C:integral component of membrane	ehx:EMIHUDRAFT_447378 hypothetical protein	.
c143_g1_i1	Emiliania huxleyi CCMP1516 hypothetical protein partial mRNA	heat shock protein 70	Ribosome-associated molecular chaperone SSB1 OS=Candida albicans (strain WO-1) GN=SSB1 PE=3 SV=2	R1DQM3.1 PF00012.17;HSP70;	F:protein binding; F:ATP binding; C:cytoplasm; P:translation; P:ribosome biogenesis	ehx:EMIHUDRAFT_311681 hypothetical protein	Molecular chaperones GRP78/BiP/KAR2, HSP70 superfamily
c145_g1_i1	Emiliania huxleyi CCMP1516 hypothetical protein partial mRNA	F-box protein	F-box protein At5g06550 OS=Arabidopsis thaliana GN=At5g06550 PE=2 SV=1	F0VHA8.1 PF13621.3;Cupin_8;	F:structural constituent of cytoskeleton; F:GTP binding; C:microtubule; P:cytoskeleton organization; P:microtubule-based process; F:methyltransferase activity; P:methylation	ehx:EMIHUDRAFT_105299 hypothetical protein	Phosphatidylserine-specific receptor PtdSerR, contains JmjC domain
c146_g1_i1	.	.	.	.	.	.	.
c147_g1_i2	Emiliania huxleyi CCMP1516 hypothetical protein partial mRNA	hypothetical protein EMIHUDRAFT_260663, partial	.	.	.	ehx:EMIHUDRAFT_260663 hypothetical protein	.
c148_g1_i1	Emiliania huxleyi CCMP1516 hypothetical protein partial mRNA	acyl-CoA synthetase	Butyrate--CoA ligase AAE11, peroxisomal OS=Arabidopsis thaliana GN=AAE11 PE=1 SV=1	R1FDD9.1 PF00501.25;AMP-binding;	F:catalytic activity	ehx:EMIHUDRAFT_429472 hypothetical protein	Acyl-CoA synthetase
c149_g1_i1	Hyphomonas sp. Mor2 genome	alpha/beta hydrolase	UDP-N-acetylmuramoyl-tripeptide--D-alanyl-D-alanine ligase OS=Synechocystis sp. (strain PCC 6803 / Kazusa) GN=murF PE=3 SV=1	B8DLD5.1 PF12697.4;Abhydrolase_6;	F:catalytic activity	ehx:EMIHUDRAFT_245983 hypothetical protein	Predicted hydrolase/acyltransferase (alpha/beta hydrolase superfamily)
c149_g2_i1	.	UDP-N-acetylmuramoyl-tripeptide--D-alanyl-D-alanine ligase	UDP-N-acetylmuramoyl-tripeptide--D-alanyl-D-alanine ligase OS=Haemophilus influenzae (strain ATCC 51907 / DSM 11121 / KW20 / Rd) GN=murF PE=3 SV=1	B8DLD6.1 PF02875.18;Mur_ligase_C;	C:membrane; F:ligase activity	.	.
c150_g1_i1	.	DNA mismatch repair protein MutS	DNA mismatch repair protein MutS OS=Hyphomonas neptunium (strain ATCC 15444) GN=mutS PE=3 SV=1	Q0C5G6.1 PF05192.15;MutS_III;	F:damaged DNA binding; F:ATP binding; P:mismatch repair; F:mismatched DNA binding	.	.
c150_g2_i1	Hyphomonas sp. Mor2 genome	DNA mismatch repair protein MutS	DNA mismatch repair protein MutS OS=Hyphomonas neptunium (strain ATCC 15444) GN=mutS PE=3 SV=1	Q0C5G6.1 PF00488.18;MutS_V;	F:damaged DNA binding; F:ATP binding; P:mismatch repair; F:mismatched DNA binding	ehx:EMIHUDRAFT_451702 hypothetical protein	Mismatch repair ATPase MSH6 (MutS family)
c151_g1_i1	Emiliania huxleyi CCMP1516 hypothetical protein partial mRNA	hypothetical protein EMIHUDRAFT_462193	.	.	F:DNA binding; F:DNA-binding transcription factor activity; C:nucleus; P:regulation of transcription, DNA-templated	ehx:EMIHUDRAFT_462193 hypothetical protein	.
c152_g1_i1	.	.	.	.	.	.	.
c153_g1_i1	Emiliania huxleyi CCMP1516 pentapeptide repeat protein partial mRNA	.	.	.	.	.	.
c154_g1_i1	.	.	.	.	.	.	.
c155_g1_i1	Emiliania huxleyi CCMP1516 hypothetical protein partial mRNA	hypothetical protein EMIHUDRAFT_438654, partial	.	.	.	ehx:EMIHUDRAFT_438654 hypothetical protein	.
c157_g1_i1	Emiliania huxleyi CCMP1516 hypothetical protein partial mRNA	phosphoribosylanthranilate isomerase	Tryptophan biosynthesis protein TRP1 OS=Phytophthora parasitica GN=TRP1 PE=3 SV=1	R1BYU8.1 PF00697.19;PRAI;	F:indole-3-glycerol-phosphate synthase activity; F:phosphoribosylanthranilate isomerase activity; P:tryptophan metabolic process	ehx:EMIHUDRAFT_245556 hypothetical protein	Phosphoribosylanthranilate isomerase
c158_g1_i1	.	TKL protein kinase	.	W5PSD5.1 PF12796.4;Ank_2;	F:molecular_function; F:protein kinase activity; F:ATP binding; C:cellular_component; P:protein phosphorylation; P:biological_process; F:kinase activity; P:phosphorylation	.	26S proteasome regulatory complex, subunit PSMD10
c159_g1_i1	.	.	.	.	.	.	.
c160_g1_i1	.	.	.	.	.	.	.
c161_g1_i1	Emiliania huxleyi CCMP1516 hypothetical protein partial mRNA	hypothetical protein EMIHUDRAFT_210979	.	R1DZ38.1 PF03031.15;NIF;	F:oxidoreductase activity; P:oxidation-reduction process	ehx:EMIHUDRAFT_210979 hypothetical protein	.
c161_g2_i1	Emiliania huxleyi CCMP1516 hypothetical protein partial mRNA	CTD nuclear envelope phosphatase 1	CTD nuclear envelope phosphatase 1 OS=Xenopus tropicalis GN=ctdnep1 PE=2 SV=1	R1DZ38.1 PF03031.15;NIF;	C:membrane; C:integral component of membrane; P:dephosphorylation; F:phosphatase activity	ehx:EMIHUDRAFT_210979 hypothetical protein	.
c162_g1_i1	Emiliania huxleyi CCMP1516 hypothetical protein mRNA	hypothetical protein EMIHUDRAFT_437355	Homocysteine-responsive endoplasmic reticulum-resident ubiquitin-like domain member 1 protein OS=Homo sapiens GN=HERPUD1 PE=1 SV=1	R1DUI9.1 PF00240.20;ubiquitin;	.	ehx:EMIHUDRAFT_437355 hypothetical protein	Membrane-associated ER protein involved in stress response (contains ubiquitin-like domain)
c163_g1_i1	.	.	.	.	.	.	.
c164_g1_i1	Emiliania huxleyi CCMP1516 Hypothetical protein partial mRNA	Hypothetical protein EMIHUDRAFT_198564	.	.	.	ehx:EMIHUDRAFT_198564 Hypothetical protein	.
c168_g1_i1	Emiliania huxleyi CCMP1516 hypothetical protein partial mRNA	CBS domain-containing protein	.	R1EIG5.1 PF00571.25;CBS;	.	ehx:EMIHUDRAFT_239207 hypothetical protein	.
c169_g1_i1	Emiliania huxleyi CCMP1516 hypothetical protein partial mRNA	hypothetical protein EMIHUDRAFT_197957	.	.	.	ehx:EMIHUDRAFT_197957 hypothetical protein	.
c169_g2_i1	Emiliania huxleyi CCMP1516 hypothetical protein partial mRNA	hypothetical protein EMIHUDRAFT_197957	.	.	.	ehx:EMIHUDRAFT_197957 hypothetical protein	.
c170_g1_i1	.	.	.	.	.	.	.
c171_g1_i1	.	.	.	.	.	ehx:EMIHUDRAFT_195465 hypothetical protein	.
c172_g1_i1	.	proteasome activator complex subunit 4-like protein	.	.	C:proteasome complex; P:positive regulation of peptidase activity; F:peptidase activator activity; F:lysine-acetylated histone binding; F:proteasome binding	.	.
c173_g1_i1	Emiliania huxleyi CCMP1516 hypothetical protein partial mRNA	hypothetical protein EMIHUDRAFT_470648	.	.	F:ATP binding; C:integral component of membrane; F:ATPase activity	ehx:EMIHUDRAFT_467836 hypothetical protein	.
c175_g1_i1	.	.	.	.	.	.	.
c175_g2_i1	Emiliania huxleyi CCMP1516 hypothetical protein partial mRNA	hypothetical protein EMIHUDRAFT_97379	.	.	C:integral component of membrane	ehx:EMIHUDRAFT_97379 hypothetical protein	.
c177_g1_i1	.	.	.	.	.	.	.
c178_g1_i2	Emiliania huxleyi CCMP1516 hypothetical protein partial mRNA	putative RING-type E3 ubiquitin transferase C3H69	E3 ubiquitin-protein ligase makorin OS=Oryza sativa subsp. japonica GN=MKRN PE=2 SV=1	.	F:ligase activity; F:metal ion binding	ehx:EMIHUDRAFT_240443 hypothetical protein	Predicted E3 ubiquitin ligase
c179_g1_i1	Emiliania huxleyi CCMP1516 hypothetical protein partial mRNA	hypothetical protein EMIHUDRAFT_456531	.	.	C:integral component of membrane	ehx:EMIHUDRAFT_236694 hypothetical protein	.
c183_g1_i2	Emiliania huxleyi CCMP1516 hypothetical protein partial mRNA	hypothetical protein EMIHUDRAFT_440549	.	.	C:membrane; C:integral component of membrane	ehx:EMIHUDRAFT_440549 hypothetical protein	.
c184_g1_i1	Emiliania huxleyi CCMP1516 vacuolar protein sorting 11 (VPS11), partial mRNA	vacuolar protein sorting 11	.	.	.	ehx:EMIHUDRAFT_99949 VPS11; vacuolar protein sorting 11	.
c185_g1_i1	.	CBL-interacting serine/threonine-protein kinase 9	CBL-interacting serine/threonine-protein kinase 9 OS=Arabidopsis thaliana GN=CIPK9 PE=1 SV=2	R1FSR1.1 PF00069.22;Pkinase;	F:nucleotide binding; F:protein kinase activity; F:protein binding; C:cytoplasm; P:response to cold; P:response to wounding; P:response to salt stress; P:response to mannitol; P:phosphorylation; P:regulation of potassium ion transport; P:cellular response to potassium ion starvation; P:potassium ion homeostasis	ehx:EMIHUDRAFT_414421 hypothetical protein	Serine/threonine protein kinase
c185_g2_i1	Emiliania huxleyi CCMP1516 hypothetical protein partial mRNA	protein kinase family protein	CBL-interacting serine/threonine-protein kinase 26 OS=Arabidopsis thaliana GN=CIPK26 PE=1 SV=2	R1FSR1.1 PF00069.22;Pkinase;	F:protein kinase activity; F:ATP binding; C:cytosol; P:protein phosphorylation	ehx:EMIHUDRAFT_414421 hypothetical protein	Serine/threonine protein kinase
c186_g1_i1	Emiliania huxleyi CCMP1516 DNA-deoxyinosine glycosylase partial mRNA	uracil-DNA glycosylase	Uracil-DNA glycosylase OS=Neisseria gonorrhoeae (strain ATCC 700825 / FA 1090) GN=ung PE=3 SV=1	R1F017.1 PF03167.16;UDG;	F:uracil DNA N-glycosylase activity; P:base-excision repair	ehx:EMIHUDRAFT_63526 DNA-deoxyinosine glycosylase	Uracil DNA glycosylase
c187_g1_i1	Emiliania huxleyi CCMP1516 hypothetical protein partial mRNA	polyketide cyclase	.	B5YP18.1 PF07366.9;SnoaL;	P:polyketide metabolic process	ehx:EMIHUDRAFT_113167 hypothetical protein	.
c188_g1_i1	.	.	.	.	.	.	.
c189_g1_i1	.	.	.	.	.	.	.
c190_g1_i1	.	.	.	.	.	.	.
c191_g1_i1	.	YjgP/YjgQ family permease	Lipopolysaccharide export system permease protein LptF OS=Escherichia coli O157:H7 GN=lptF PE=3 SV=1	Q0C1U7.1 PF03739.11;YjgP_YjgQ;	C:membrane; C:integral component of membrane	.	.
c191_g2_i1	.	LptF/LptG family permease	.	Q0C1U6.1 PF03739.11;YjgP_YjgQ;	C:membrane; C:integral component of membrane	.	.
c192_g1_i1	.	.	.	.	.	.	.
c193_g1_i1	Emiliania huxleyi CCMP1516 hypothetical protein mRNA	.	.	.	.	.	.
c194_g1_i1	.	.	.	.	.	.	.
c195_g1_i1	Emiliania huxleyi CCMP1516 hypothetical protein partial mRNA	hypothetical protein EMIHUDRAFT_216165	.	.	.	ehx:EMIHUDRAFT_216165 hypothetical protein	.
c196_g1_i1	Emiliania huxleyi CCMP1516 hypothetical protein mRNA	hypothetical protein EMIHUDRAFT_459203	.	.	.	ehx:EMIHUDRAFT_459203 hypothetical protein	Uncharacterized conserved protein, contains DM14 and C2 domains
c197_g1_i1	.	.	.	.	.	.	.
c198_g1_i2	Emiliania huxleyi CCMP1516 hypothetical protein partial mRNA	lipopolysaccharide-responsive and beige-like anchor	.	.	.	ehx:EMIHUDRAFT_231361 hypothetical protein	.
c199_g1_i1	Emiliania huxleyi CCMP1516 hypothetical protein partial mRNA	proliferating cell nuclear antigen	Proliferating cell nuclear antigen 2 OS=Arabidopsis thaliana GN=PCNA2 PE=1 SV=1	R1F7D1.1 PF00705.15;PCNA_N;	F:DNA binding; F:protein binding; C:nucleus; C:cytosol; P:leading strand elongation; P:regulation of DNA replication; P:mismatch repair; F:DNA polymerase processivity factor activity; P:error-prone translesion synthesis; C:PCNA complex	ehx:EMIHUDRAFT_234090 hypothetical protein	Ubiquitin-conjugating enzyme
c200_g1_i1	.	.	.	.	.	.	.
c200_g2_i1	.	.	.	.	.	.	.
c201_g1_i1	.	.	.	.	.	.	.
c202_g1_i2	Emiliania huxleyi CCMP1516 hypothetical protein mRNA	hypothetical protein EMIHUDRAFT_436316	.	.	C:integral component of membrane; F:transferase activity, transferring glycosyl groups	ehx:EMIHUDRAFT_436316 hypothetical protein	.
c203_g1_i1	.	TonB-dependent receptor	.	Q0C355.1 PF00593.21;TonB_dep_Rec;	C:cell outer membrane	.	.
c204_g1_i1	.	.	.	.	.	.	.
c205_g1_i1	Emiliania huxleyi CCMP1516 hypothetical protein mRNA	hypothetical protein EMIHUDRAFT_470006	.	.	.	ehx:EMIHUDRAFT_467388 hypothetical protein	.
c206_g1_i1	Emiliania huxleyi CCMP1516 hypothetical protein partial mRNA	alpha/beta hydrolase	.	.	C:integral component of membrane	ehx:EMIHUDRAFT_450777 hypothetical protein	.
c207_g1_i1	.	.	.	.	.	.	.
c208_g1_i1	Emiliania huxleyi CCMP1516 hypothetical protein partial mRNA	thiamine phosphate synthase	Thiamine-phosphate synthase OS=Rhizobium etli (strain CFN 42 / ATCC 51251) GN=thiE PE=3 SV=1	R1C913.1 PF02581.14;TMP-TENI;	F:phosphomethylpyrimidine kinase activity; P:thiamine biosynthetic process; P:phosphorylation; F:metal ion binding	ehx:EMIHUDRAFT_102278 hypothetical protein	.
c209_g1_i1	Emiliania huxleyi CCMP1516 hypothetical protein partial mRNA	hypothetical protein EMIHUDRAFT_99225	.	.	F:methyltransferase activity; P:methylation	ehx:EMIHUDRAFT_99225 hypothetical protein	.
c210_g1_i1	Emiliania huxleyi CCMP1516 hypothetical protein mRNA	.	.	.	.	.	.
c211_g1_i1	Hyphomonas sp. Mor2 genome	rRNA methyltransferase	tRNA (cytidine/uridine-2'-O-)-methyltransferase TrmJ OS=Cronobacter sakazakii (strain ATCC BAA-894) GN=trmJ PE=3 SV=1	Q0C2Z7.1 PF00588.16;SpoU_methylase;	P:RNA methylation; F:RNA binding; P:RNA processing; F:RNA methyltransferase activity	ehx:EMIHUDRAFT_56553 hypothetical protein	.
c212_g1_i1	.	putative membrane protein	.	.	C:membrane	.	.
c212_g2_i1	.	TetR family transcriptional regulator	.	A7HQ01.1 PF00440.20;TetR_N;	F:DNA binding	.	.
c214_g1_i1	Emiliania huxleyi CCMP1516 hypothetical protein mRNA	NADH dehydrogenase i iron-sulfur protein 13kda subunit	.	R1F1U3.1 PF10276.6;zf-CHCC;	.	ehx:EMIHUDRAFT_469671 hypothetical protein	NADH:ubiquinone oxidoreductase, NDUFS6/13 kDa subunit
c215_g1_i1	Emiliania huxleyi CCMP1516 carnitine O-acyltransferase mRNA	Carnitine O-palmitoyltransferase 2, mitochondrial	Carnitine O-palmitoyltransferase 2, mitochondrial OS=Bos taurus GN=CPT2 PE=2 SV=1	R1FA76.1 PF00755.17;Carn_acyltransf;	P:cellular process; F:transferase activity, transferring acyl groups; C:intracellular membrane-bounded organelle	ehx:EMIHUDRAFT_365211 carnitine O-acyltransferase	Carnitine O-acyltransferase CPT2/YAT1
c216_g1_i1	.	.	.	.	.	.	.
c218_g1_i1	.	.	.	.	.	.	.
c220_g1_i1	.	.	.	.	.	.	.
c221_g1_i1	.	prolyl 4-hydroxylase subunit alpha-2	Prolyl 4-hydroxylase subunit alpha-1 OS=Gallus gallus GN=P4HA1 PE=1 SV=1	B0XDL6.1 PF13640.3;2OG-FeII_Oxy_3;	F:procollagen-proline 4-dioxygenase activity; F:iron ion binding; C:endoplasmic reticulum; F:oxidoreductase activity; F:oxidoreductase activity, acting on single donors with incorporation of molecular oxygen, incorporation of two atoms of oxygen; F:oxidoreductase activity, acting on paired donors, with incorporation or reduction of molecular oxygen; P:peptidyl-proline hydroxylation to 4-hydroxy-L…	ehx:EMIHUDRAFT_222190 hypothetical protein	Prolyl 4-hydroxylase alpha subunit
c222_g1_i1	.	.	.	.	.	.	.
c225_g1_i1	.	.	.	.	.	.	.
c226_g1_i1	Emiliania huxleyi CCMP1516 hypothetical protein partial mRNA	hypothetical protein EMIHUDRAFT_459728	.	R1FLN9.1 PF00847.17;AP2;	C:condensin complex; F:DNA binding; F:DNA-binding transcription factor activity; C:nucleus; P:regulation of transcription, DNA-templated; P:mitotic chromosome condensation; F:zinc ion binding	ehx:EMIHUDRAFT_459728 hypothetical protein	.
c227_g1_i1	.	predicted protein	.	F8JNX9.1 PF13424.3;TPR_12;	F:iron ion binding; C:membrane; C:integral component of membrane; F:oxidoreductase activity, acting on paired donors, with incorporation or reduction of molecular oxygen; F:L-ascorbic acid binding; F:ADP binding; P:oxidation-reduction process	.	.
c228_g1_i1	Emiliania huxleyi CCMP1516 hypothetical protein partial mRNA	histone-lysine n-methyltransferase	.	.	F:methyltransferase activity; F:transferase activity; P:methylation	ehx:EMIHUDRAFT_102428 hypothetical protein	.
c229_g1_i1	Emiliania huxleyi CCMP1516 hypothetical protein partial mRNA	hypothetical protein EMIHUDRAFT_456680	.	.	.	ehx:EMIHUDRAFT_456680 hypothetical protein	.
c230_g1_i1	.	.	.	.	.	.	.
c232_g1_i1	Emiliania huxleyi CCMP1516 polyketide synthase (PKS5), partial mRNA	beta-ketoacyl synthase	Long-chain-fatty-acid--AMP ligase FadD26 OS=Mycobacterium marinum (strain ATCC BAA-535 / M) GN=fadD26 PE=3 SV=1	R1C8E5.1 PF00501.25;AMP-binding;	F:oxidoreductase activity; F:phosphopantetheine binding; P:oxidation-reduction process	ehx:EMIHUDRAFT_632054 PKS5; polyketide synthase	Acyl-CoA synthetase
c233_g1_i1	Emiliania huxleyi CCMP1516 hypothetical protein partial mRNA	Imidazoleglycerol-phosphate dehydratase	Imidazoleglycerol-phosphate dehydratase OS=Prochlorococcus marinus (strain MIT 9211) GN=hisB PE=3 SV=1	R1DYU1.1 PF00475.15;IGPD;	P:histidine biosynthetic process; F:imidazoleglycerol-phosphate dehydratase activity; P:guanosine tetraphosphate metabolic process	ehx:EMIHUDRAFT_66076 hypothetical protein	.
c234_g1_i1	.	.	.	.	.	.	.
c235_g1_i2	.	.	.	.	.	.	.
c236_g1_i1	Emiliania huxleyi CCMP1516 hypothetical protein mRNA	hypothetical protein EMIHUDRAFT_464249	tRNA (uracil(54)-C(5))-methyltransferase OS=Schizosaccharomyces pombe (strain 972 / ATCC 24843) GN=SPAC4G8.07c PE=3 SV=1	R1DQH2.1 PF05958.8;tRNA_U5-meth_tr;	P:RNA methylation; P:RNA processing; F:RNA methyltransferase activity	ehx:EMIHUDRAFT_241308 hypothetical protein	tRNA uracil-5-methyltransferase and related tRNA-modifying enzymes
c238_g1_i2	.	.	.	.	.	.	.
c239_g1_i1	Emiliania huxleyi CCMP1516 hypothetical protein partial mRNA	predicted protein	G-patch domain and KOW motifs-containing protein OS=Danio rerio GN=gpkow PE=2 SV=2	R1DXN9.1 PF12656.4;G-patch_2;	F:nucleic acid binding	ehx:EMIHUDRAFT_212511 hypothetical protein	G-patch nucleic acid binding protein
c239_g2_i1	Emiliania huxleyi CCMP1516 hypothetical protein partial mRNA	hypothetical protein EMIHUDRAFT_448270	.	.	.	ehx:EMIHUDRAFT_448270 hypothetical protein	.
c240_g1_i1	Emiliania huxleyi CCMP1516 hypothetical protein partial mRNA	Meiotic nuclear division 1	.	.	P:carbohydrate metabolic process; P:fucose metabolic process; C:membrane; C:integral component of membrane; F:transferase activity; F:transferase activity, transferring glycosyl groups; P:transmembrane transport	.	.
c241_g1_i1	Emiliania huxleyi CCMP1516 ARC5B, dynamin-related protein (ARC5B), partial mRNA	predicted protein	Dynamin-related protein 4C OS=Arabidopsis thaliana GN=DRP4C PE=2 SV=1	R1CKU4.1 PF00350.20;Dynamin_N;	F:GTPase activity; F:GTP binding	ehx:EMIHUDRAFT_558391 ARC5B; ARC5B, dynamin-related protein	Vacuolar sorting protein VPS1, dynamin, and related proteins
c242_g1_i1	.	.	.	.	.	.	.
c243_g1_i1	.	.	.	.	.	.	.
c244_g1_i1	.	.	.	.	.	.	.
c245_g1_i1	.	SMAD/FHA domain-containing protein	Uncharacterized protein ZK632.2 OS=Caenorhabditis elegans GN=ZK632.2 PE=4 SV=1	Q0WW94.1 PF00498.23;FHA;	C:membrane	ehx:EMIHUDRAFT_456769 hypothetical protein	Anion exchanger adaptor protein Kanadaptin, contains FHA domain
c246_g1_i1	Emiliania huxleyi CCMP1516 hypothetical protein partial mRNA	hypothetical protein EMIHUDRAFT_448203	.	.	.	ehx:EMIHUDRAFT_448203 hypothetical protein	.
c247_g1_i1	Emiliania huxleyi CCMP1516 hypothetical protein partial mRNA	ATP synthase delta chain, mitochondrial	.	.	P:ATP synthesis coupled proton transport; C:proton-transporting ATP synthase complex, catalytic core F(1); F:proton-transporting ATP synthase activity, rotational mechanism; P:ATP hydrolysis coupled cation transmembrane transport	ehx:EMIHUDRAFT_77818 hypothetical protein	.
c248_g1_i1	Emiliania huxleyi CCMP1516 hypothetical protein partial mRNA	probable E3 ubiquitin-protein ligase HERC6	RCC1 and BTB domain-containing protein 2 OS=Mus musculus GN=Rcbtb2 PE=2 SV=1	R1D8Q9.1 PF13540.3;RCC1_2;	F:ubiquitin-protein transferase activity; P:protein ubiquitination; F:transferase activity; F:ligase activity	ehx:EMIHUDRAFT_202418 hypothetical protein	Inhibitor of type V adenylyl cyclases/Neuronal presynaptic protein Highwire/PAM/RPM-1
c249_g1_i1	.	methionine--tRNA ligase	Methionine--tRNA ligase OS=Hyphomonas neptunium (strain ATCC 15444) GN=metG PE=3 SV=1	D9QGT2.1 PF08264.10;Anticodon_1;	F:methionine-tRNA ligase activity; F:ATP binding; C:cytoplasm; P:methionyl-tRNA aminoacylation; F:metal ion binding	ehx:EMIHUDRAFT_194234 hypothetical protein	Methionyl-tRNA synthetase
c249_g2_i1	.	hypothetical protein	.	.	C:integral component of membrane	.	.
c250_g1_i1	Emiliania huxleyi CCMP1516 hypothetical protein partial mRNA	hypothetical protein EMIHUDRAFT_466281	.	.	.	ehx:EMIHUDRAFT_466281 hypothetical protein	.
c251_g1_i1	.	.	.	.	.	.	.
c252_g1_i2	Emiliania huxleyi CCMP1516 hypothetical protein partial mRNA	hypothetical protein EMIHUDRAFT_228503	.	.	.	ehx:EMIHUDRAFT_228503 hypothetical protein	.
c253_g1_i1	.	.	.	.	.	ehx:EMIHUDRAFT_223628 hypothetical protein	.
c255_g1_i1	Emiliania huxleyi CCMP1516 Aldo/keto reductase family protein partial mRNA	aldo/keto reductase	Prostaglandin F synthase OS=Trypanosoma brucei brucei PE=1 SV=1	R1EQU8.1 PF00248.18;Aldo_ket_red;	F:oxidoreductase activity; P:oxidation-reduction process	ehx:EMIHUDRAFT_424086 Aldo/keto reductase family protein	Aldo/keto reductase family proteins
c256_g1_i1	.	two-component response regulator	Phyllosphere-induced regulator PhyR OS=Methylobacterium extorquens (strain ATCC 14718 / DSM 1338 / JCM 2805 / NCIMB 9133 / AM1) GN=phyR PE=1 SV=1	D6ZZX4.1 PF00072.21;Response_reg;	P:regulation of cellular process	.	.
c256_g2_i1	.	response regulator	Phyllosphere-induced regulator PhyR OS=Methylobacterium extorquens (strain ATCC 14718 / DSM 1338 / JCM 2805 / NCIMB 9133 / AM1) GN=phyR PE=1 SV=1	.	P:phosphorelay signal transduction system; F:DNA binding; F:DNA-binding transcription factor activity; F:DNA-directed 5'-3' RNA polymerase activity; C:intracellular; P:DNA-templated transcription, initiation; P:regulation of transcription, DNA-templated; F:sigma factor activity; P:RNA biosynthetic process; P:regulation of DNA-templated transcription, initiation	.	.
c257_g1_i1	.	.	.	.	.	.	.
c259_g1_i1	Emiliania huxleyi CCMP1516 helicase mRNA	DEAD-box ATP-dependent RNA helicase 39	DEAD-box ATP-dependent RNA helicase 39 OS=Oryza sativa subsp. japonica GN=Os01g0184500 PE=2 SV=1	R1E1Z5.1 PF00270.26;DEAD;	F:nucleic acid binding; F:helicase activity; F:ATP binding	ehx:EMIHUDRAFT_431737 helicase	ATP-dependent RNA helicase
c260_g1_i1	.	L-serine ammonia-lyase	.	.	F:lyase activity	.	.
c260_g2_i1	.	L-serine ammonia-lyase	L-serine dehydratase 1 OS=Escherichia coli (strain K12) GN=sdaA PE=1 SV=3	E8RL28.1 PF03315.12;SDH_beta;	F:lyase activity	ehx:EMIHUDRAFT_65535 hypothetical protein	.
c261_g1_i2	Emiliania huxleyi CCMP1516 hypothetical protein partial mRNA	Major Facilitator Superfamily (MFS)	Probable sphingolipid transporter spinster homolog 1 OS=Arabidopsis thaliana GN=At5g65687 PE=1 SV=1	R1F523.1 PF07690.13;MFS_1;	C:integral component of membrane; P:transmembrane transport	ehx:EMIHUDRAFT_467679 hypothetical protein	Sugar transporter/spinster transmembrane protein
c262_g1_i1	Emiliania huxleyi CCMP1516 hypothetical protein partial mRNA	sialate O-acetylesterase	Acetylxylan esterase OS=Prevotella ruminicola (strain ATCC 19189 / JCM 8958 / 23) GN=axeA1 PE=1 SV=1	R1ETR8.1 PF13472.3;Lipase_GDSL_2;	P:metabolic process; C:membrane; C:integral component of membrane; F:hydrolase activity; F:hydrolase activity, acting on glycosyl bonds; P:xylan catabolic process	ehx:EMIHUDRAFT_367751 hypothetical protein	.
c263_g1_i2	Emiliania huxleyi CCMP1516 hypothetical protein partial mRNA	predicted protein	EEF1A lysine methyltransferase 3 OS=Bos taurus GN=EEF1AKMT3 PE=2 SV=1	R1DY11.1 PF10294.6;Methyltransf_16;	F:methyltransferase activity; F:transferase activity; P:methylation	ehx:EMIHUDRAFT_108753 hypothetical protein	Putative N2,N2-dimethylguanosine tRNA methyltransferase
c264_g1_i1	.	.	.	.	.	.	.
c264_g2_i1	.	.	.	.	.	.	.
c265_g1_i2	.	.	.	.	.	.	.
c266_g1_i1	.	.	.	.	.	.	.
c267_g1_i2	Emiliania huxleyi CCMP1516 hypothetical protein mRNA	hypothetical protein EMIHUDRAFT_122369	.	.	.	ehx:EMIHUDRAFT_122369 hypothetical protein	.
c268_g1_i1	.	ankyrin repeat domain-containing protein 50-like	.	H3EC90.1 PF12796.4;Ank_2;	F:GTPase activity; F:ubiquitin-protein transferase activity; F:GTP binding; P:protein ubiquitination	ehx:EMIHUDRAFT_241697 hypothetical protein	.
c269_g1_i1	.	.	.	.	.	.	.
c270_g1_i2	.	.	.	.	.	ehx:EMIHUDRAFT_464855 hypothetical protein	.
c271_g1_i1	.	capsular biosynthesis protein	.	Q9KVB4.1 PF08282.9;Hydrolase_3;	F:hydrolase activity	.	.
c272_g1_i1	Emiliania huxleyi CCMP1516 hypothetical protein partial mRNA	.	.	.	.	.	.
c273_g1_i1	.	.	.	.	.	.	.
c274_g1_i1	.	hypothetical protein Ctob_007147	.	.	.	.	.
c276_g1_i1	Emiliania huxleyi CCMP1516 hypothetical protein partial mRNA	small nuclear ribonucleoprotein-associated protein B'-like	Small nuclear ribonucleoprotein-associated protein B' OS=Gallus gallus GN=SNRPB PE=2 SV=1	R1D4P7.1 PF01423.19;LSM;	P:mRNA splicing, via spliceosome; F:RNA binding; C:U5 snRNP; C:U1 snRNP; C:U2 snRNP; C:U4 snRNP; C:cytoplasm; F:mannosyl-glycoprotein endo-beta-N-acetylglucosaminidase activity; C:U4/U6 x U5 tri-snRNP complex; C:U2-type prespliceosome; C:catalytic step 2 spliceosome	ehx:EMIHUDRAFT_121403 hypothetical protein	U1 snRNP component
c277_g1_i1	Emiliania huxleyi CCMP1516 putative histone deacetylase HD6 (HAD), partial mRNA	histone deacetylase 6	Histone deacetylase 6 OS=Mus musculus GN=Hdac6 PE=1 SV=3	R1FB91.1 PF00850.16;Hist_deacetyl;	P:angiogenesis; P:hematopoietic progenitor cell differentiation; C:nucleus; F:zinc ion binding; F:potassium ion binding; F:NAD-dependent histone deacetylase activity (H3-K14 specific); F:tubulin deacetylase activity; F:acetylspermidine deacetylase activity; P:definitive hemopoiesis; P:histone H3 deacetylation	ehx:EMIHUDRAFT_110315 HAD; putative histone deacetylase HD6	Histone deacetylase complex, catalytic component HDA1
c278_g1_i1	.	.	.	.	.	.	.
c281_g1_i1	.	.	.	.	.	.	.
c282_g1_i1	Emiliania huxleyi CCMP1516 hypothetical protein mRNA	ribosome maturation protein sbds-like protein	.	.	P:mature ribosome assembly	ehx:EMIHUDRAFT_453755 hypothetical protein	.
c283_g1_i1	Emiliania huxleyi CCMP1516 hypothetical protein mRNA	hypothetical protein EMIHUDRAFT_448274	.	.	.	ehx:EMIHUDRAFT_448274 hypothetical protein	.
c284_g1_i1	Emiliania huxleyi CCMP1516 hypothetical protein partial mRNA <gi|551602222|ref|XM_005782644.1| Emiliania huxleyi CCMP1516 hypothetical protein partial mRNA	predicted protein	RHOMBOID-like protein 12, mitochondrial OS=Arabidopsis thaliana GN=RBL12 PE=2 SV=1	R1D5G2.1 PF01694.19;Rhomboid;	F:serine-type endopeptidase activity; P:proteolysis; C:integral component of membrane	ehx:EMIHUDRAFT_233096 hypothetical protein	Rhomboid family proteins
c285_g1_i1	Emiliania huxleyi CCMP1516 hypothetical protein partial mRNA	hypothetical protein EMIHUDRAFT_198144	.	.	C:integral component of membrane	ehx:EMIHUDRAFT_198144 hypothetical protein	.
c286_g1_i1	.	.	.	.	.	ehx:EMIHUDRAFT_439512 hypothetical protein	.
c287_g1_i1	Emiliania huxleyi CCMP1516 hypothetical protein mRNA	hypothetical protein EMIHUDRAFT_358635	.	.	F:NAD binding; P:oxidation-reduction process	ehx:EMIHUDRAFT_358635 hypothetical protein	.
c288_g1_i1	Emiliania huxleyi CCMP1516 hypothetical protein partial mRNA	heat shock 70 kDa protein 17-like	Heat shock 70 kDa protein 15 OS=Arabidopsis thaliana GN=HSP70-15 PE=1 SV=1	R1DML5.1 PF00012.17;HSP70;	F:nucleotide binding; C:membrane	ehx:EMIHUDRAFT_462358 hypothetical protein	Molecular chaperones GRP170/SIL1, HSP70 superfamily
c289_g1_i1	Emiliania huxleyi CCMP1516 hypothetical protein partial mRNA	hypothetical protein EMIHUDRAFT_229721	.	.	.	ehx:EMIHUDRAFT_229721 hypothetical protein	.
c290_g1_i2	.	.	.	.	.	.	.
c291_g1_i1	.	.	.	.	.	ehx:EMIHUDRAFT_207376 hypothetical protein	.
c292_g1_i1	Hyphomonas sp. Mor2 genome	phenylalanine--tRNA ligase subunit beta	Phenylalanine--tRNA ligase beta subunit OS=Caulobacter crescentus (strain ATCC 19089 / CB15) GN=pheT PE=3 SV=1	Q0C530.1 PF01409.17;tRNA-synt_2d;	F:tRNA binding; F:magnesium ion binding; F:phenylalanine-tRNA ligase activity; F:ATP binding; C:cytoplasm; P:phenylalanyl-tRNA aminoacylation	ehx:EMIHUDRAFT_432334 alpha subunit of phenylalanyl-tRNA synthetase	Phenylalanyl-tRNA synthetase beta subunit
c293_g1_i1	Emiliania huxleyi mitochondrion, complete genome	cytochrome c oxidase subunit 2 (mitochondrion)	Cytochrome c oxidase subunit 2 OS=Marchantia polymorpha GN=COX2 PE=3 SV=3	C1KRF9.1 PF00361.17;Proton_antipo_M;	F:structural constituent of ribosome; F:cytochrome-c oxidase activity; F:copper ion binding; C:mitochondrial inner membrane; C:ribosome; P:translation; F:NADH dehydrogenase (ubiquinone) activity; C:integral component of membrane; F:rRNA binding; P:ATP synthesis coupled electron transport; C:respiratory chain; P:proton transmembrane transport	.	NADH dehydrogenase subunit 3 and related proteins
c293_g2_i1	Emiliania huxleyi mitochondrion, complete genome	.	.	.	.	.	.
c293_g3_i1	Emiliania huxleyi mitochondrion, complete genome	apocytochrome b (mitochondrion)	NADH-ubiquinone oxidoreductase chain 4 OS=Marchantia polymorpha GN=ND4 PE=3 SV=2	Q8HIU9.1 PF00361.17;Proton_antipo_M;	F:structural constituent of ribosome; C:mitochondrial inner membrane; C:ribosome; P:mitochondrial electron transport, ubiquinol to cytochrome c; P:translation; F:ubiquinol-cytochrome-c reductase activity; F:NADH dehydrogenase (ubiquinone) activity; C:integral component of membrane; C:respiratory chain complex III; F:metal ion binding	.	.
c293_g4_i1	Emiliania huxleyi mitochondrion, complete genome	NADH dehydrogenase subunit 1 (mitochondrion)	NADH-ubiquinone oxidoreductase chain 1 OS=Marchantia polymorpha GN=ND1 PE=3 SV=2	C1KRF4.1 PF00146.18;NADHdh;	C:mitochondrial inner membrane; F:NADH dehydrogenase (ubiquinone) activity; C:integral component of membrane; P:oxidation-reduction process	.	NADH dehydrogenase subunit 1
c293_g5_i1	Emiliania huxleyi mitochondrion, complete genome	NADH dehydrogenase subunit 5 (mitochondrion)	Cytochrome c oxidase subunit 1 OS=Arabidopsis thaliana GN=COX1 PE=3 SV=1	Q0P3F1.1 PF00115.17;COX1;	F:cytochrome-c oxidase activity; C:mitochondrial inner membrane; C:plasma membrane; F:NADH dehydrogenase (ubiquinone) activity; P:aerobic respiration; P:electron transport coupled proton transport; C:integral component of membrane; F:heme binding; P:ATP synthesis coupled electron transport; C:respiratory chain complex IV; F:metal ion binding	.	.
c293_g6_i1	Emiliania huxleyi culture-collection CCMP:1516 mitochondrion, complete genome	NADH dehydrogenase subunit 6 (mitochondrion)	NADH-ubiquinone oxidoreductase chain 6 OS=Marchantia polymorpha GN=ND6 PE=2 SV=2	Q1XGB0.1 PF00499.17;Oxidored_q3;	C:mitochondrion; F:NADH dehydrogenase (ubiquinone) activity; C:integral component of membrane; P:oxidation-reduction process	.	.
c294_g1_i1	Emiliania huxleyi culture-collection CCMP:1516 plastid, complete genome	cysteine desulfurase activator complex subunit SufB (plastid)	UPF0051 protein ycf24 OS=Pyropia yezoensis GN=ycf24 PE=3 SV=1	B0C401.1 PF01458.14;UPF0051;	F:ATP binding; C:chloroplast; P:iron-sulfur cluster assembly	ehx:EMIHUDRAFT_74541 hypothetical protein	AAA+-type ATPase
c295_g1_i1	Emiliania huxleyi CCMP1516 putative Serine/threonine-protein kinase mRNA	serine/threonine-protein kinase 4-like	Serine/threonine-protein kinase 4 OS=Mus musculus GN=Stk4 PE=1 SV=1	R1C5Q2.1 PF00069.22;Pkinase;	F:protein serine/threonine kinase activity; F:protein binding; F:ATP binding; C:nucleus; C:cytoplasm; P:apoptotic process; P:anatomical structure morphogenesis; P:embryo development; P:signal transduction by protein phosphorylation; P:stress-activated protein kinase signaling cascade; P:activation of protein kinase activity; P:hippo signaling; P:animal organ development; P:negative regulation of …	ehx:EMIHUDRAFT_464243 putative Serine/threonine-protein kinase	STE20-like serine/threonine kinase MST
c296_g1_i1	Hyphomonas sp. Mor2 genome	type I glyceraldehyde-3-phosphate dehydrogenase	Phosphoglycerate kinase OS=Jannaschia sp. (strain CCS1) GN=pgk PE=3 SV=1	M9R6S2.1 PF00162.16;PGK;	P:glucose metabolic process; F:oxidoreductase activity, acting on the aldehyde or oxo group of donors, NAD or NADP as acceptor; F:NADP binding; F:NAD binding; P:oxidation-reduction process	ehx:EMIHUDRAFT_365287 GAP1; glyceraldehyde-3-phosphate dehydrogenase	3-phosphoglycerate kinase
c296_g2_i1	Hyphomonas sp. Mor2 genome	glycosyltransferase family 1 protein	GDP-mannose-dependent alpha-mannosyltransferase OS=Mycobacterium tuberculosis (strain CDC 1551 / Oshkosh) GN=mgtA PE=3 SV=1	Q0BXX7.1 PF13439.3;Glyco_transf_4;	F:transferase activity, transferring glycosyl groups	ehx:EMIHUDRAFT_97678 hypothetical protein	N-acetylglucosaminyltransferase complex, subunit PIG-A/SPT14, required for phosphatidylinositol biosynthesis/Sulfolipid synthase
c297_g1_i1	Hyphomonas sp. Mor2 genome	superoxide dismutase	Superoxide dismutase [Fe] OS=Synechocystis sp. (strain PCC 6803 / Kazusa) GN=sodB PE=1 SV=3	Q0C4B8.1 PF02777.15;Sod_Fe_C;	F:superoxide dismutase activity; P:removal of superoxide radicals; F:metal ion binding; P:oxidation-reduction process	ehx:EMIHUDRAFT_364889 SOD2A; superoxide dismutase, manganese	Manganese superoxide dismutase
c297_g2_i1	Hyphomonas sp. Mor2 genome	DEAD/DEAH box helicase	ATP-dependent RNA helicase RhlE OS=Escherichia coli (strain K12) GN=rhlE PE=1 SV=3	Q0C4B9.1 PF00270.26;DEAD;	F:nucleic acid binding; F:helicase activity; F:ATP binding	ehx:EMIHUDRAFT_230649 hypothetical protein	Dipeptidyl aminopeptidase
c298_g1_i1	Emiliania huxleyi CCMP1516 Hypothetical protein partial mRNA	predicted protein	.	.	F:FAD binding	ehx:EMIHUDRAFT_464381 hypothetical protein	.
c299_g1_i1	Afipia sp. GAS231 genome assembly, chromosome: I	acyl-CoA dehydrogenase	Acyl-CoA dehydrogenase family member 10 OS=Mus musculus GN=Acad10 PE=1 SV=1	A7HTL0.1 PF00441.21;Acyl-CoA_dh_1;	F:oxidoreductase activity, acting on the CH-CH group of donors; F:flavin adenine dinucleotide binding; P:oxidation-reduction process	ehx:EMIHUDRAFT_51150 putative acyl-CoA dehydrogenase	.
c300_g1_i1	Emiliania huxleyi CCMP1516 hypothetical protein partial mRNA	hypothetical protein EMIHUDRAFT_245471	.	.	.	ehx:EMIHUDRAFT_245471 hypothetical protein	.
c301_g1_i1	Emiliania huxleyi CCMP1516 hypothetical protein partial mRNA	ferredoxin	Ferredoxin-1 OS=Synechocystis sp. (strain PCC 6803 / Kazusa) GN=petF PE=1 SV=2	R1ECK8.1 PF00111.24;Fer2;	F:protein binding; F:electron transfer activity; C:chloroplast; C:membrane; P:electron transport chain; F:metal ion binding; F:2 iron, 2 sulfur cluster binding	ehx:EMIHUDRAFT_75661 hypothetical protein	Ferredoxin
c302_g1_i1	Emiliania huxleyi CCMP1516 hypothetical protein mRNA	hypothetical protein EMIHUDRAFT_432817	.	.	F:calcium ion binding	ehx:EMIHUDRAFT_432817 hypothetical protein	.
c303_g1_i2	Emiliania huxleyi CCMP1516 aldolase A mRNA	fructose-bisphosphate aldolase	Fructose-bisphosphate aldolase OS=Campylobacter jejuni subsp. jejuni serotype O:2 (strain ATCC 700819 / NCTC 11168) GN=fba PE=1 SV=1	R1E5X1.1 PF01116.17;F_bP_aldolase;	F:fructose-bisphosphate aldolase activity; C:cytosol; C:plasma membrane; P:gluconeogenesis; P:glycolytic process; F:zinc ion binding	ehx:EMIHUDRAFT_418341 aldolase A	.
c304_g1_i1	.	.	.	.	.	.	.
c305_g1_i1	Emiliania huxleyi CCMP1516 hypothetical protein mRNA	hypothetical protein EMIHUDRAFT_121176, partial	.	.	F:RNA binding; F:metal ion binding	ehx:EMIHUDRAFT_467690 hypothetical protein	.
c306_g1_i1	Emiliania huxleyi CCMP1516 hypothetical protein mRNA	GUN4 domain-containing protein	Ycf53-like protein OS=Synechocystis sp. (strain PCC 6803 / Kazusa) GN=sll0558 PE=1 SV=1	R1F6U2.1 PF05419.9;GUN4;	C:chloroplast; P:chloroplast-nucleus signaling pathway; C:membrane; C:integral component of membrane; F:tetrapyrrole binding	ehx:EMIHUDRAFT_434349 hypothetical protein	.
c307_g1_i1	.	hypothetical protein Ctob_011958	.	.	C:membrane; C:integral component of membrane	ehx:EMIHUDRAFT_209406 hypothetical protein	.
c309_g1_i1	.	polyketide synthase	Highly reducing polyketide synthase azaB OS=Aspergillus niger (strain ATCC 1015 / CBS 113.46 / FGSC A1144 / LSHB Ac4 / NCTC 3858a / NRRL 328 / USDA 3528.7) GN=azaB PE=1 SV=1	R1D509.1 PF02801.19;Ketoacyl-synt_C;	F:catalytic activity	ehx:EMIHUDRAFT_632088 PKS9; polyketide synthase	Animal-type fatty acid synthase and related proteins
c310_g1_i2	Emiliania huxleyi CCMP1516 hypothetical protein partial mRNA	hypothetical protein EMIHUDRAFT_230313	Early endosome antigen 1 OS=Mus musculus GN=Eea1 PE=1 SV=2	.	.	ehx:EMIHUDRAFT_230313 hypothetical protein	.
c311_g1_i1	Emiliania huxleyi CCMP1516 hypothetical protein partial mRNA	.	.	.	.	ehx:EMIHUDRAFT_455634 hypothetical protein	.
c311_g2_i1	Emiliania huxleyi CCMP1516 hypothetical protein partial mRNA	.	.	.	.	ehx:EMIHUDRAFT_455634 hypothetical protein	.
c312_g1_i1	Emiliania huxleyi CCMP1516 hypothetical protein partial mRNA	hypothetical protein EMIHUDRAFT_224556	.	R1FY86.1 PF09851.6;SHOCT;	.	ehx:EMIHUDRAFT_224556 hypothetical protein	.
c313_g1_i2	Emiliania huxleyi CCMP1516 hypothetical protein mRNA	hypothetical protein EMIHUDRAFT_445403	.	.	.	ehx:EMIHUDRAFT_439774 hypothetical protein	.
c314_g1_i1	Emiliania huxleyi CCMP1516 hypothetical protein partial mRNA	canalicular multispecific organic anion transporter 2 isoform X2	Canalicular multispecific organic anion transporter 2 OS=Mus musculus GN=Abcc3 PE=1 SV=1	R1CPD0.1 PF00664.20;ABC_membrane;	F:ATP binding; C:integral component of membrane; F:ATPase activity, coupled to transmembrane movement of substances; P:transmembrane transport	ehx:EMIHUDRAFT_50939 hypothetical protein	Multidrug resistance-associated protein/mitoxantrone resistance protein, ABC superfamily
c314_g2_i1	.	.	Cystic fibrosis transmembrane conductance regulator OS=Rattus norvegicus GN=Cftr PE=1 SV=3	.	.	.	Multidrug resistance-associated protein/mitoxantrone resistance protein, ABC superfamily
c315_g1_i1	Emiliania huxleyi CCMP1516 hypothetical protein partial mRNA	2og-fe oxygenase	.	R1FCR1.1 PF03171.17;2OG-FeII_Oxy;	F:oxidoreductase activity; P:oxidation-reduction process	ehx:EMIHUDRAFT_98960 hypothetical protein	.
c316_g1_i1	.	.	.	.	.	.	.
c317_g1_i1	Emiliania huxleyi CCMP1516 hypothetical protein partial mRNA	hypothetical protein EMIHUDRAFT_112314	.	.	F:protein kinase activity; F:ATP binding; P:protein phosphorylation	ehx:EMIHUDRAFT_112314 hypothetical protein	.
c318_g1_i1	Emiliania huxleyi CCMP1516 hypothetical protein mRNA	putative homeobox transcription factor	Homeobox protein 10 OS=Dictyostelium discoideum GN=hbx10 PE=3 SV=1	R1FLX7.1 PF00046.26;Homeobox;	F:DNA-binding transcription factor activity; C:nucleus; P:regulation of transcription, DNA-templated; P:developmental process; F:sequence-specific DNA binding	ehx:EMIHUDRAFT_443774 hypothetical protein	Transcription factor zerknullt and related HOX domain proteins
c319_g1_i1	Emiliania huxleyi CCMP1516 hypothetical protein partial mRNA	hypothetical protein EMIHUDRAFT_122489	.	.	.	ehx:EMIHUDRAFT_462097 hypothetical protein	.
c320_g1_i1	Emiliania huxleyi CCMP1516 hypothetical protein partial mRNA	Protein tas	.	R1CY78.1 PF02668.13;TauD;	F:oxidoreductase activity; P:oxidation-reduction process	ehx:EMIHUDRAFT_97132 hypothetical protein	.
c320_g2_i1	Emiliania huxleyi CCMP1516 hypothetical protein partial mRNA	Protein tas	.	R1CY78.1 PF02668.13;TauD;	F:oxidoreductase activity; P:oxidation-reduction process	ehx:EMIHUDRAFT_202378 hypothetical protein	.
c321_g1_i1	Hyphomonas sp. Mor2 genome	bifunctional (p)ppGpp synthetase/guanosine-3',5'-bis(diphosphate) 3'-pyrophosphohydrolase	GTP pyrophosphokinase rsh OS=Brucella abortus (strain 2308) GN=rsh PE=3 SV=1	C6XJG1.1 PF02824.18;TGS;	P:guanosine tetraphosphate metabolic process; F:kinase activity; P:phosphorylation; F:hydrolase activity	ehx:EMIHUDRAFT_102713 hypothetical protein	.
c321_g2_i1	Hyphomonas sp. Mor2 genome	bifunctional (p)ppGpp synthetase/guanosine-3',5'-bis(diphosphate) 3'-pyrophosphohydrolase	GTP pyrophosphokinase rsh OS=Brucella abortus (strain 2308) GN=rsh PE=3 SV=1	Q0C3U3.1 PF13328.3;HD_4;	P:guanosine tetraphosphate metabolic process; F:kinase activity; P:phosphorylation; F:hydrolase activity	ehx:EMIHUDRAFT_457699 hypothetical protein	Predicted guanosine polyphosphate pyrophosphohydrolase/synthase
c322_g1_i2	.	.	.	.	.	.	.
c323_g1_i1	.	heparinase	.	Q0BWU9.1 PF07940.10;Hepar_II_III;	F:lyase activity	.	.
c323_g2_i1	.	polysaccharide biosynthesis protein	.	B6IMY1.1 PF13727.3;CoA_binding_3;	C:membrane; C:integral component of membrane	.	.
c324_g1_i1	.	.	.	.	.	.	.
c325_g1_i1	Emiliania huxleyi CCMP1516 hypothetical protein partial mRNA	hypothetical protein EMIHUDRAFT_99423	.	.	.	ehx:EMIHUDRAFT_112330 hypothetical protein	.
c327_g1_i1	Emiliania huxleyi CCMP1516 hypothetical protein partial mRNA	hypothetical protein EMIHUDRAFT_105226	.	.	.	ehx:EMIHUDRAFT_105226 hypothetical protein	.
c328_g1_i2	.	.	.	.	.	.	.
c329_g1_i2	.	.	.	.	.	.	.
c330_g1_i1	Hyphomonas sp. Mor2 genome	excinuclease ABC subunit C	UvrABC system protein C OS=Hyphomonas neptunium (strain ATCC 15444) GN=uvrC PE=3 SV=1	Q0BY00.1 PF08459.8;UvrC_HhH_N;	F:DNA binding; C:cytoplasm; P:nucleotide-excision repair; C:excinuclease repair complex; F:excinuclease ABC activity; P:SOS response; P:nucleic acid phosphodiester bond hydrolysis	ehx:EMIHUDRAFT_453506 hypothetical protein	.
c330_g2_i1	Hyphomonas sp. Mor2 genome	cob(I)yrinic acid a,c-diamide adenosyltransferase	Cob(I)yrinic acid a,c-diamide adenosyltransferase OS=Mycobacterium bovis (strain ATCC BAA-935 / AF2122/97) GN=BQ2027_MB1347C PE=3 SV=1	Q0C5S1.1 PF11736.5;DUF3299;	F:transferase activity	ehx:EMIHUDRAFT_366962 Cob(I)alamin adenosyltransferase	.
c331_g1_i1	Emiliania huxleyi CCMP1516 hypothetical protein partial mRNA	Negative regulator of differentiation 1	RNA-binding protein MRN1 OS=Saccharomyces cerevisiae (strain ATCC 204508 / S288c) GN=MRN1 PE=1 SV=1	R1DL63.1 PF00076.19;RRM_1;	F:RNA binding; F:metal ion binding	ehx:EMIHUDRAFT_245914 hypothetical protein	Polypyrimidine tract-binding protein
c332_g1_i1	Emiliania huxleyi CCMP1516 hypothetical protein partial mRNA	hypothetical protein EMIHUDRAFT_195602	.	.	F:ATP binding; F:ATPase activity	ehx:EMIHUDRAFT_195602 hypothetical protein	.
c333_g1_i1	Emiliania huxleyi CCMP1516 hypothetical protein partial mRNA	hypothetical protein EMIHUDRAFT_195142	.	.	.	ehx:EMIHUDRAFT_195142 hypothetical protein	.
c334_g1_i1	Emiliania huxleyi CCMP1516 hypothetical protein partial mRNA	hypothetical protein EMIHUDRAFT_242790	.	R1C5Y7.1 PF01549.21;ShK;	F:oxidoreductase activity; P:oxidation-reduction process	ehx:EMIHUDRAFT_243956 hypothetical protein	.
c334_g2_i1	Emiliania huxleyi CCMP1516 hypothetical protein partial mRNA	hypothetical protein EMIHUDRAFT_243956	.	R1C5Y7.1 PF01549.21;ShK;	F:oxidoreductase activity; P:oxidation-reduction process	ehx:EMIHUDRAFT_243956 hypothetical protein	.
c335_g1_i1	.	.	.	.	.	.	.
c336_g1_i1	Emiliania huxleyi CCMP1516 hypothetical protein partial mRNA	serine/threonine-protein kinase Aurora-3	Serine/threonine-protein kinase Aurora-3 OS=Arabidopsis thaliana GN=AUR3 PE=2 SV=1	R1F1T7.1 PF00069.22;Pkinase;	F:protein serine/threonine kinase activity; F:ATP binding; C:spindle; P:protein phosphorylation; P:organelle organization	ehx:EMIHUDRAFT_44102 hypothetical protein	Ca2+/calmodulin-dependent protein kinase, EF-Hand protein superfamily
c336_g2_i1	Emiliania huxleyi CCMP1516 hypothetical protein partial mRNA	.	.	R1F1T7.1 PF00069.22;Pkinase;	.	ehx:EMIHUDRAFT_44102 hypothetical protein	.
c337_g1_i1	.	phosphatidylinositol 3-kinase tor2	Serine/threonine-protein kinase tor2 OS=Schizosaccharomyces pombe (strain 972 / ATCC 24843) GN=tor2 PE=1 SV=2	K3W0M0.1 PF02259.20;FAT;	F:nucleotide binding; F:protein serine/threonine kinase activity; F:ATP binding; P:protein phosphorylation; F:kinase activity; P:phosphorylation; F:transferase activity; F:protein-containing complex binding	ehx:EMIHUDRAFT_99823 TOR1; putative target of rapamycin protein	DNA-dependent protein kinase
c338_g1_i1	Emiliania huxleyi CCMP1516 hypothetical protein partial mRNA	arylsulfatase	Arylsulfatase OS=Strongylocentrotus purpuratus PE=2 SV=1	R1E7N9.1 PF14707.3;Sulfatase_C;	F:sulfuric ester hydrolase activity	ehx:EMIHUDRAFT_255773 hypothetical protein	.
c338_g2_i1	Emiliania huxleyi CCMP1516 hypothetical protein partial mRNA	predicted protein	.	R1E7N9.1 PF14707.3;Sulfatase_C;	F:sulfuric ester hydrolase activity	ehx:EMIHUDRAFT_255773 hypothetical protein	.
c339_g1_i1	Emiliania huxleyi CCMP1516 component of oligomeric Golgi complex 4 (COG4), partial mRNA	component of oligomeric Golgi complex 4	.	.	.	ehx:EMIHUDRAFT_98299 COG4; component of oligomeric Golgi complex 4	.
c340_g1_i1	Emiliania huxleyi CCMP1516 hypothetical protein partial mRNA	.	.	.	.	ehx:EMIHUDRAFT_222459 hypothetical protein	.
c341_g1_i1	.	hypothetical protein Ctob_013187	.	.	.	.	.
c343_g1_i1	Emiliania huxleyi CCMP1516 hypothetical protein partial mRNA	hypothetical protein EMIHUDRAFT_106349	.	.	.	ehx:EMIHUDRAFT_106349 hypothetical protein	.
c345_g1_i1	Emiliania huxleyi CCMP1516 hypothetical protein partial mRNA	thiamine-binding protein	.	R1FRP2.1 PF01910.14;Thiamine_BP;	.	ehx:EMIHUDRAFT_252432 hypothetical protein	.
c346_g1_i1	.	.	.	.	.	.	.
c346_g2_i1	.	.	.	.	.	.	.
c347_g1_i1	Emiliania huxleyi CCMP1516 hypothetical protein partial mRNA	hypothetical protein EMIHUDRAFT_373184	.	.	.	ehx:EMIHUDRAFT_431973 hypothetical protein	.
c349_g1_i1	Emiliania huxleyi CCMP1516 hypothetical protein partial mRNA	histone-lysine N-methyltransferase SMYD3	Histone-lysine N-methyltransferase SMYD3 OS=Homo sapiens GN=SMYD3 PE=1 SV=4	R1E2W9.1 PF00856.25;SET;	F:metal ion binding	ehx:EMIHUDRAFT_194541 hypothetical protein	Predicted histone tail methylase containing SET domain
c350_g1_i1	Emiliania huxleyi CCMP1516 hypothetical protein partial mRNA	cold-shock protein	Probable cold shock protein A OS=Mycobacterium smegmatis (strain ATCC 700084 / mc(2)155) GN=cspA PE=1 SV=1	R1CML8.1 PF00313.19;CSD;	F:DNA binding; C:cytoplasm; P:regulation of transcription, DNA-templated	ehx:EMIHUDRAFT_49352 hypothetical protein	Predicted RNA-binding protein containing PIN domain and invovled in translation or RNA processing
c351_g1_i1	Emiliania huxleyi CCMP1516 hypothetical protein partial mRNA	class I SAM-dependent methyltransferase	Aklanonic acid methyltransferase DauC OS=Streptomyces sp. (strain C5) GN=dauC PE=1 SV=1	R1CIQ1.1 PF13649.3;Methyltransf_25;	F:methyltransferase activity; C:membrane; C:integral component of membrane; F:transferase activity; P:methylation	ehx:EMIHUDRAFT_195064 hypothetical protein	.
c352_g1_i1	.	clip-associating protein	CLIP-associated protein OS=Arabidopsis thaliana GN=CLASP PE=1 SV=1	D8SNE9.1 PF12348.5;CLASP_N;	.	ehx:EMIHUDRAFT_98527 hypothetical protein	.
c354_g1_i1	Emiliania huxleyi CCMP1516 hypothetical protein mRNA	hypothetical protein EMIHUDRAFT_350772	.	.	.	ehx:EMIHUDRAFT_371869 hypothetical protein	.
c355_g1_i1	Emiliania huxleyi CCMP1516 hypothetical protein partial mRNA	hypothetical protein EMIHUDRAFT_217797	.	.	.	ehx:EMIHUDRAFT_217797 hypothetical protein	.
c356_g1_i1	Emiliania huxleyi CCMP1516 hypothetical protein partial mRNA	hypothetical protein EMIHUDRAFT_451978	.	.	.	ehx:EMIHUDRAFT_451978 hypothetical protein	.
c358_g1_i1	Emiliania huxleyi CCMP1516 hypothetical protein partial mRNA	hypothetical protein EMIHUDRAFT_120079	.	.	.	ehx:EMIHUDRAFT_104031 hypothetical protein	.
c359_g1_i1	.	FCA protein	Flowering time control protein FCA OS=Arabidopsis thaliana GN=FCA PE=1 SV=3	R1CN27.1 PF00076.19;RRM_1;	F:nucleic acid binding	ehx:EMIHUDRAFT_467848 hypothetical protein	RNA-binding protein CUGBP1/BRUNO (RRM superfamily)
c360_g1_i1	Emiliania huxleyi CCMP1516 hypothetical protein partial mRNA	hypothetical protein EMIHUDRAFT_210696	.	.	C:membrane; C:integral component of membrane	ehx:EMIHUDRAFT_210696 hypothetical protein	.
c361_g1_i1	Emiliania huxleyi CCMP1516 triose-phosphate isomerase (TIM), partial mRNA <gi|551582949|ref|XM_005776855.1| Emiliania huxleyi CCMP1516 hypothetical protein partial mRNA	triose-phosphate isomerase	Triosephosphate isomerase OS=Herpetosiphon aurantiacus (strain ATCC 23779 / DSM 785) GN=tpiA PE=3 SV=1	R1CNI7.1 PF00121.15;TIM;	F:triose-phosphate isomerase activity; P:gluconeogenesis; P:glycolytic process	ehx:EMIHUDRAFT_74095 hypothetical protein	.
c362_g1_i1	.	.	.	.	.	.	.
c363_g1_i1	.	.	.	E8NGB2.1 PF00929.21;RNase_T;	.	.	.
c364_g1_i1	.	RING finger protein 165-like	RING finger protein 215 OS=Homo sapiens GN=RNF215 PE=4 SV=2	A0A0D2UQ85.1 PF13639.3;zf-RING_2;	F:DNA binding; F:ubiquitin-protein transferase activity; C:nucleus; P:protein ubiquitination; F:ligase activity	ehx:EMIHUDRAFT_449633 hypothetical protein	Predicted E3 ubiquitin ligase
c365_g1_i2	Emiliania huxleyi CCMP1516 hypothetical protein partial mRNA	.	.	.	.	.	.
c368_g1_i1	Emiliania huxleyi CCMP1516 hypothetical protein partial mRNA	hypothetical protein EMIHUDRAFT_194711	.	.	C:integral component of membrane	ehx:EMIHUDRAFT_194711 hypothetical protein	.
c369_g1_i1	Emiliania huxleyi CCMP1516 hypothetical protein partial mRNA	hypothetical protein EMIHUDRAFT_198743	.	.	F:metalloendopeptidase activity; P:proteolysis; F:zinc ion binding; C:extracellular matrix	ehx:EMIHUDRAFT_198743 hypothetical protein	.
c371_g1_i1	.	.	.	.	.	.	.
c373_g1_i1	Emiliania huxleyi CCMP1516 hypothetical protein partial mRNA	hypothetical protein EMIHUDRAFT_251228	.	.	C:integral component of membrane	ehx:EMIHUDRAFT_251228 hypothetical protein	.
c374_g1_i1	.	.	.	.	.	.	.
c375_g1_i1	Emiliania huxleyi CCMP1516 hypothetical protein partial mRNA	DNA (cytosine-5-)-methyltransferase	Modification methylase MspI OS=Moraxella sp. GN=mspIM PE=3 SV=1	R1EW82.1 PF00145.14;DNA_methylase;	F:DNA (cytosine-5-)-methyltransferase activity; P:C-5 methylation of cytosine	ehx:EMIHUDRAFT_56843 hypothetical protein	C-5 cytosine-specific DNA methylase
c379_g1_i1	.	.	.	.	.	.	.
c380_g1_i1	.	.	.	.	.	.	.
c383_g1_i1	Emiliania huxleyi CCMP1516 hypothetical protein partial mRNA	.	.	.	.	.	.
c384_g1_i1	Emiliania huxleyi CCMP1516 hypothetical protein partial mRNA	.	.	.	.	.	.
c385_g1_i1	Emiliania huxleyi CCMP1516 hypothetical protein partial mRNA	RecF/RecN/SMC N terminal domain protein	Structural maintenance of chromosomes protein 2-1 OS=Arabidopsis thaliana GN=SMC2-1 PE=2 SV=2	R1DEK2.1 PF02463.16;SMC_N;	F:binding; C:intracellular organelle	ehx:EMIHUDRAFT_198544 hypothetical protein	Structural maintenance of chromosome protein 2 (chromosome condensation complex Condensin, subunit E)
c386_g1_i1	.	.	.	.	.	.	.
c388_g1_i1	Emiliania huxleyi CCMP1516 hypothetical protein partial mRNA	TPM domain-containing protein	UPF0603 protein YgcG OS=Escherichia coli (strain K12) GN=ygcG PE=3 SV=2	R1D6R1.1 PF04536.11;TPM_phosphatase;	C:membrane; C:integral component of membrane	ehx:EMIHUDRAFT_99276 hypothetical protein	.
c389_g1_i2	Emiliania huxleyi CCMP1516 hypothetical protein partial mRNA	.	.	.	.	.	.
c392_g1_i1	Emiliania huxleyi CCMP1516 hypothetical protein partial mRNA	hypothetical protein EMIHUDRAFT_204270	.	.	F:transcription coregulator activity; F:RNA binding; P:regulation of transcription by RNA polymerase II; F:methyltransferase activity; C:mediator complex; P:methylation	ehx:EMIHUDRAFT_204270 hypothetical protein	.
c394_g1_i1	Emiliania huxleyi CCMP1516 hypothetical protein partial mRNA	hypothetical protein EMIHUDRAFT_255808, partial	.	.	.	ehx:EMIHUDRAFT_111744 hypothetical protein	.
c395_g1_i1	.	.	.	.	.	.	.
c396_g1_i1	Emiliania huxleyi CCMP1516 hypothetical protein partial mRNA	hypothetical protein EMIHUDRAFT_231712	.	.	.	ehx:EMIHUDRAFT_231712 hypothetical protein	.
c398_g1_i1	Emiliania huxleyi CCMP1516 vacuolar protein sorting 41 (VPS41), partial mRNA	vacuolar protein sorting-associated protein 41 homolog	Vacuolar protein sorting-associated protein 41 homolog OS=Solanum lycopersicum GN=VPS41 PE=2 SV=1	A0A087SAF2.1 PF12894.4;ANAPC4_WD40;	P:intracellular protein transport; C:membrane; P:vesicle-mediated transport; C:membrane-bounded organelle; C:intracellular organelle; C:cytoplasmic part	ehx:EMIHUDRAFT_210219 VPS41; vacuolar protein sorting 41	Vacuolar assembly/sorting protein VPS41
c399_g1_i2	.	.	.	.	.	.	.
c401_g1_i1	Emiliania huxleyi CCMP1516 hypothetical protein mRNA	cleavage and polyadenylation specificity factor subunit 1	Probable cleavage and polyadenylation specificity factor subunit 1 OS=Oryza sativa subsp. japonica GN=Os04g0252200 PE=3 SV=2	R1DFG0.1 PF03178.12;CPSF_A;	F:nucleic acid binding; C:nucleus	ehx:EMIHUDRAFT_435783 hypothetical protein	mRNA cleavage and polyadenylation factor II complex, subunit CFT1 (CPSF subunit)
c402_g1_i1	.	.	.	.	.	.	.
c403_g1_i1	Emiliania huxleyi CCMP1516 hypothetical protein partial mRNA	Putative Midasin	Midasin OS=Saccharomyces cerevisiae (strain ATCC 204508 / S288c) GN=MDN1 PE=1 SV=1	R1DKI8.1 PF07728.11;AAA_5;	F:ATP binding; F:ATPase activity	ehx:EMIHUDRAFT_216670 hypothetical protein	AAA ATPase containing von Willebrand factor type A (vWA) domain
c404_g1_i1	.	MSP1 EGF domain 1	Cold shock protein CspA OS=Rhizobium meliloti (strain 1021) GN=cspA PE=2 SV=1	N0BES7.1 PF00313.19;CSD;	C:membrane; C:integral component of membrane	ehx:EMIHUDRAFT_78118 hypothetical protein	.
c405_g1_i1	.	hypothetical protein Naga_100201g12	Protein trichome birefringence-like 14 OS=Arabidopsis thaliana GN=TBL14 PE=2 SV=1	K0SR69.1 PF13839.3;PC-Esterase;	C:membrane; C:integral component of membrane	.	.
c406_g1_i1	Emiliania huxleyi CCMP1516 fatty acid synthase partial mRNA	thioesterase	Linear gramicidin dehydrogenase LgrE OS=Brevibacillus parabrevis GN=lgrE PE=1 SV=1	R1FQA0.1 PF00975.17;Thioesterase;	P:biosynthetic process; F:transferase activity, transferring acyl groups other than amino-acyl groups; F:hydrolase activity, acting on ester bonds; F:phosphopantetheine binding	ehx:EMIHUDRAFT_466966 fatty acid synthase	.
c407_g1_i1	Emiliania huxleyi CCMP1516 vacuolar H+-ATPase V1 sector, subunit F (ATPVF), partial mRNA	V-type proton ATPase subunit F	V-type proton ATPase subunit F OS=Arabidopsis thaliana GN=VHA-F PE=2 SV=1	D8QP39.1 PF01990.14;ATP-synt_F;	P:ATP hydrolysis coupled proton transport; C:proton-transporting V-type ATPase, V1 domain; F:proton-transporting ATPase activity, rotational mechanism	ehx:EMIHUDRAFT_352209 ATPVF; vacuolar H+-ATPase V1 sector, subunit F	Vacuolar H+-ATPase V1 sector, subunit F
c408_g1_i1	Emiliania huxleyi CCMP1516 hypothetical protein partial mRNA	sialate o-acetylesterase	.	R1FJC4.1 PF04193.11;PQ-loop;	C:integral component of membrane	ehx:EMIHUDRAFT_227438 hypothetical protein	.
c409_g1_i1	Emiliania huxleyi CCMP1516 hypothetical protein partial mRNA	hypothetical protein EMIHUDRAFT_110781	.	R1EY79.1 PF00743.16;FMO-like;	F:N,N-dimethylaniline monooxygenase activity; F:flavin adenine dinucleotide binding; F:NADP binding; P:oxidation-reduction process	ehx:EMIHUDRAFT_110781 hypothetical protein	.
c410_g1_i1	.	.	.	.	.	.	.
c411_g1_i1	Emiliania huxleyi CCMP1516 hypothetical protein partial mRNA	tRNA (guanosine(46)-N7)-methyltransferase TrmB	tRNA (guanine-N(7)-)-methyltransferase OS=Synechococcus sp. (strain CC9311) GN=trmB PE=3 SV=1	R1EBH0.1 PF02390.14;Methyltransf_4;	F:tRNA (guanine-N7-)-methyltransferase activity; P:tRNA (guanine-N7)-methylation	ehx:EMIHUDRAFT_76396 hypothetical protein	.
c413_g1_i2	Emiliania huxleyi CCMP1516 hypothetical protein partial mRNA	hypothetical protein EMIHUDRAFT_247186	.	.	F:ubiquitin-protein transferase activity; P:protein ubiquitination; F:metal ion binding	ehx:EMIHUDRAFT_247186 hypothetical protein	.
c415_g1_i1	.	.	.	.	.	.	.
c416_g1_i1	.	.	.	.	.	.	.
c417_g1_i1	.	.	.	.	.	.	.
c418_g1_i1	Emiliania huxleyi CCMP1516 hypothetical protein partial mRNA	ancient ubiquitous protein 1	Ancient ubiquitous protein 1 OS=Xenopus laevis GN=aup1 PE=2 SV=1	R1FB04.1 PF01553.18;Acyltransferase;	C:integral component of membrane; F:transferase activity, transferring acyl groups	ehx:EMIHUDRAFT_230565 hypothetical protein	Predicted phosphate acyltransferase, contains PlsC domain
c419_g1_i1	.	.	.	.	.	.	.
c420_g1_i1	Hyphomonas sp. Mor2 genome	MBL fold metallo-hydrolase	Endoribonuclease LACTB2 OS=Rattus norvegicus GN=Lactb2 PE=2 SV=1	Q0BY89.1 PF00753.24;Lactamase_B;	F:hydrolase activity	ehx:EMIHUDRAFT_466127 putative B-lactamase	.
c422_g1_i1	Emiliania huxleyi CCMP1516 hypothetical protein partial mRNA <gi|551623086|ref|XM_005791785.1| Emiliania huxleyi CCMP1516 hypothetical protein partial mRNA	zinc finger ccch domain-containing protein 42	Multiple RNA-binding domain-containing protein 1 OS=Kluyveromyces lactis (strain ATCC 8585 / CBS 2359 / DSM 70799 / NBRC 1267 / NRRL Y-1140 / WM37) GN=MRD1 PE=3 SV=1	R1DRB3.1 PF00076.19;RRM_1;	F:RNA binding; F:metal ion binding	ehx:EMIHUDRAFT_199849 hypothetical protein	.
c423_g1_i1	Emiliania huxleyi CCMP1516 hypothetical protein partial mRNA	.	.	.	.	ehx:EMIHUDRAFT_119150 hypothetical protein	.
c425_g1_i1	.	.	.	.	.	.	.
c426_g1_i1	Emiliania huxleyi CCMP1516 hypothetical protein partial mRNA	.	.	.	.	ehx:EMIHUDRAFT_451573 hypothetical protein	.
c427_g1_i1	Emiliania huxleyi CCMP1516 hypothetical protein partial mRNA	hypothetical protein EMIHUDRAFT_238201	.	.	.	ehx:EMIHUDRAFT_224452 hypothetical protein	.
c428_g1_i1	.	hypothetical protein	.	.	P:polysaccharide catabolic process	.	.
c429_g1_i1	.	.	.	.	.	.	.
c430_g1_i1	.	multidrug resistance-associated protein 1	Multidrug resistance-associated protein 1 OS=Gallus gallus GN=ABCC1 PE=2 SV=1	R1DIU4.1 PF00664.20;ABC_membrane;	P:transport; C:membrane; F:transmembrane transporter activity	ehx:EMIHUDRAFT_453046 hypothetical protein	Multidrug resistance-associated protein/mitoxantrone resistance protein, ABC superfamily
c431_g1_i1	.	.	.	.	.	.	.
c432_g1_i1	Emiliania huxleyi CCMP1516 hypothetical protein partial mRNA	Potassium channel AKT2	Potassium channel AKT2 OS=Oryza sativa subsp. japonica GN=Os05g0428700 PE=2 SV=1	R1E8Q1.1 PF07885.13;Ion_trans_2;	P:transport; C:integral component of membrane	ehx:EMIHUDRAFT_242889 hypothetical protein	K+-channel ERG and related proteins, contain PAS/PAC sensor domain
c432_g2_i1	Emiliania huxleyi CCMP1516 hypothetical protein partial mRNA	potassium channel AKT2/3-like	Potassium channel AKT2/3 OS=Arabidopsis thaliana GN=AKT2 PE=1 SV=1	D7ME65.1 PF00520.28;Ion_trans;	C:integral component of membrane	ehx:EMIHUDRAFT_242889 hypothetical protein	K+-channel ERG and related proteins, contain PAS/PAC sensor domain
c433_g1_i1	.	.	.	.	.	.	.
c434_g1_i1	Emiliania huxleyi CCMP1516 hypothetical protein partial mRNA	hypothetical protein EMIHUDRAFT_216366	.	.	.	ehx:EMIHUDRAFT_216366 hypothetical protein	.
c435_g1_i1	.	.	.	.	.	.	.
c436_g1_i1	.	.	.	.	.	.	.
c437_g1_i1	.	.	.	.	.	.	.
c438_g1_i1	Emiliania huxleyi CCMP1516 hypothetical protein partial mRNA	hypothetical protein EMIHUDRAFT_453064	.	.	.	ehx:EMIHUDRAFT_453064 hypothetical protein	.
c440_g1_i2	.	.	.	.	.	.	.
c441_g1_i1	Emiliania huxleyi CCMP1516 hypothetical protein partial mRNA	hypothetical protein EMIHUDRAFT_199634	Plastidic glucose transporter 4 OS=Arabidopsis thaliana GN=At5g16150 PE=1 SV=2	R1G655.1 PF00083.21;Sugar_tr;	C:integral component of membrane; F:transmembrane transporter activity; P:transmembrane transport	ehx:EMIHUDRAFT_199634 hypothetical protein	Predicted transporter (major facilitator superfamily)
c442_g1_i1	Emiliania huxleyi CCMP1516 hypothetical protein partial mRNA	.	.	.	.	ehx:EMIHUDRAFT_251281 hypothetical protein	.
c443_g1_i1	.	.	.	.	.	.	.
c444_g1_i1	Emiliania huxleyi CCMP1516 hypothetical protein partial mRNA	NAD-dependent protein deacetylase sirtuin-7	NAD-dependent protein deacetylase sirtuin-7 OS=Bos taurus GN=SIRT7 PE=2 SV=1	R1F9V4.1 PF02146.14;SIR2;	F:NAD+ binding	ehx:EMIHUDRAFT_455283 hypothetical protein	Class IV sirtuins (SIR2 family)
c446_g1_i1	.	DUF3604 domain-containing protein	.	X5MGI4.1 PF12228.5;DUF3604;	F:catalytic activity	.	.
c446_g2_i1	.	DUF3604 domain-containing protein	.	M1F861.1 PF12228.5;DUF3604;	F:catalytic activity	.	.
c447_g1_i1	Emiliania huxleyi CCMP1516 hypothetical protein partial mRNA	hypothetical protein EMIHUDRAFT_468882	.	.	.	ehx:EMIHUDRAFT_468882 hypothetical protein	.
c448_g1_i1	Emiliania huxleyi CCMP1516 hypothetical protein partial mRNA	.	.	.	.	.	.
c450_g1_i1	.	hypothetical protein EMIHUDRAFT_244415	.	.	F:anaphase-promoting complex binding; F:ubiquitin-protein transferase activator activity; P:positive regulation of ubiquitin protein ligase activity	ehx:EMIHUDRAFT_417498 hypothetical protein	.
c451_g1_i1	.	secreted protein	Temptin OS=Aplysia californica PE=1 SV=1	K1RR05.1 PF01683.15;EB;	F:binding	ehx:EMIHUDRAFT_255983 hypothetical protein	.
c453_g1_i2	.	.	.	.	.	.	.
c454_g1_i1	Emiliania huxleyi CCMP1516 hypothetical protein partial mRNA	hypothetical protein EMIHUDRAFT_112430	.	.	.	ehx:EMIHUDRAFT_112430 hypothetical protein	.
c455_g1_i1	Emiliania huxleyi CCMP1516 ATP-dependent RNA helicase mRNA	.	.	.	.	.	.
c456_g1_i1	Emiliania huxleyi CCMP1516 hypothetical protein partial mRNA	hypothetical protein EMIHUDRAFT_468646	.	.	.	ehx:EMIHUDRAFT_468646 hypothetical protein	.
c457_g1_i1	Emiliania huxleyi CCMP1516 hypothetical protein partial mRNA	.	.	.	.	ehx:EMIHUDRAFT_224799 hypothetical protein	.
c458_g1_i1	.	HAD-IIIC family phosphatase	.	.	C:membrane; C:integral component of membrane; F:hydrolase activity	ehx:EMIHUDRAFT_56556 hypothetical protein	.
c459_g1_i1	.	.	.	.	.	.	.
c460_g1_i1	.	.	.	.	.	.	.
c461_g1_i1	Emiliania huxleyi CCMP1516 hypothetical protein partial mRNA	hypothetical protein EMIHUDRAFT_118604	.	.	F:GTPase activity; F:GTP binding; C:cytoplasm; C:microtubule; P:microtubule-based process; C:integral component of membrane	ehx:EMIHUDRAFT_118604 hypothetical protein	.
c462_g1_i1	Emiliania huxleyi CCMP1516 hypothetical protein partial mRNA	ribosomal oxygenase 1	Ribosomal oxygenase 1 OS=Danio rerio GN=riox1 PE=2 SV=1	R1F7P7.1 PF08007.9;Cupin_4;	F:methyltransferase activity; C:membrane; C:integral component of membrane; P:methylation	ehx:EMIHUDRAFT_468207 hypothetical protein	Uncharacterized conserved protein
c463_g1_i1	.	.	.	.	.	.	.
c464_g1_i1	.	.	.	.	.	.	.
c465_g1_i1	Emiliania huxleyi CCMP1516 hypothetical protein partial mRNA <gi|551565027|ref|XM_005768966.1| Emiliania huxleyi CCMP1516 hypothetical protein partial mRNA	hypothetical protein EMIHUDRAFT_213056	.	.	.	ehx:EMIHUDRAFT_244917 hypothetical protein	.
c466_g1_i1	Emiliania huxleyi CCMP1516 hypothetical protein partial mRNA	helix-turn-helix domain-containing protein	.	R1BAB9.1 PF03069.12;FmdA_AmdA;	F:hydrolase activity, acting on carbon-nitrogen (but not peptide) bonds, in linear amides	ehx:EMIHUDRAFT_555057 hypothetical protein	.
c468_g1_i1	Emiliania huxleyi CCMP1516 hypothetical protein partial mRNA	.	.	.	.	ehx:EMIHUDRAFT_204087 hypothetical protein	.
c469_g1_i1	.	.	.	.	.	.	.
c470_g1_i2	Emiliania huxleyi CCMP1516 hypothetical protein partial mRNA	.	.	.	.	ehx:EMIHUDRAFT_102866 hypothetical protein	.
c474_g1_i1	.	ligase-associated DNA damage response exonuclease	.	.	F:ligase activity	.	.
c474_g2_i1	.	(2Fe-2S)-binding protein	.	Q0BXP2.1 PF04324.12;Fer2_BFD;	.	.	.
c475_g1_i1	Emiliania huxleyi CCMP1516 hypothetical protein partial mRNA	.	.	.	.	.	.
c477_g1_i1	Emiliania huxleyi CCMP1516 hypothetical protein partial mRNA	hypothetical protein EMIHUDRAFT_258961, partial	Uncharacterized WD repeat-containing protein sll1491 OS=Synechocystis sp. (strain PCC 6803 / Kazusa) GN=sll1491 PE=4 SV=1	.	.	ehx:EMIHUDRAFT_258961 hypothetical protein	.
c478_g1_i1	Emiliania huxleyi CCMP1516 hypothetical protein partial mRNA	FkbM family methyltransferase	31-O-demethyl-FK506 methyltransferase FkbM OS=Streptomyces tacrolimicus GN=fkbM PE=1 SV=1	R1E205.1 PF05050.9;Methyltransf_21;	F:catalytic activity; P:metabolic process	ehx:EMIHUDRAFT_59788 hypothetical protein	.
c481_g1_i1	.	.	.	.	.	.	.
c482_g1_i1	Emiliania huxleyi CCMP1516 hypothetical protein partial mRNA	hypothetical protein EMIHUDRAFT_253067	ABC transporter G family member 7 OS=Arabidopsis thaliana GN=ABCG7 PE=2 SV=1	R1FJX3.1 PF01061.21;ABC2_membrane;	F:ATP binding; C:integral component of membrane; F:ATPase activity	ehx:EMIHUDRAFT_253067 hypothetical protein	.
c483_g1_i1	Emiliania huxleyi CCMP1516 hypothetical protein partial mRNA	hypothetical protein EMIHUDRAFT_95209	.	.	C:integral component of membrane	ehx:EMIHUDRAFT_245814 hypothetical protein	.
c483_g2_i1	Emiliania huxleyi CCMP1516 hypothetical protein partial mRNA	.	.	.	.	ehx:EMIHUDRAFT_95209 hypothetical protein	.
c484_g1_i1	.	.	.	.	.	.	.
c485_g1_i1	Emiliania huxleyi CCMP1516 hypothetical protein partial mRNA <gi|551623162|ref|XM_005791823.1| Emiliania huxleyi CCMP1516 hypothetical protein partial mRNA	hypothetical protein EMIHUDRAFT_219145	.	.	.	ehx:EMIHUDRAFT_199910 hypothetical protein	.
c486_g1_i2	.	.	.	.	.	.	.
c488_g1_i1	.	.	.	.	.	.	.
c489_g1_i1	.	hypothetical protein Ctob_004700	.	R1CDR9.1 PF05653.11;Mg_trans_NIPA;	P:magnesium ion transport; C:membrane	ehx:EMIHUDRAFT_234474 hypothetical protein	Uncharacterized conserved protein
c491_g1_i1	.	.	.	.	.	.	.
c493_g1_i1	.	.	.	.	.	.	.
c495_g1_i1	.	.	.	.	.	.	.
c496_g1_i1	Hyphomonas sp. Mor2 genome	electron transfer flavoprotein-ubiquinone oxidoreductase	Electron transfer flavoprotein-ubiquinone oxidoreductase OS=Pseudomonas aeruginosa (strain ATCC 15692 / DSM 22644 / CIP 104116 / JCM 14847 / LMG 12228 / 1C / PRS 101 / PAO1) GN=PA2953 PE=1 SV=1	A0A060BGL7.1 PF01266.21;DAO;	.	ehx:EMIHUDRAFT_442828 hypothetical protein	Electron transfer flavoprotein ubiquinone oxidoreductase
c497_g1_i1	.	acetyltransferase (isoleucine patch superfamily protein)	.	.	C:membrane; C:integral component of membrane; F:transferase activity; F:transferase activity, transferring glycosyl groups	ehx:EMIHUDRAFT_202613 hypothetical protein	.
c499_g1_i1	.	.	.	.	.	.	.
c500_g1_i1	.	.	.	.	.	.	.
c501_g1_i1	.	.	Chaperone protein DnaJ OS=Synechococcus elongatus (strain PCC 7942) GN=dnaJ PE=3 SV=2	A0A067BES8.1 PF00226.28;DnaJ;	.	ehx:EMIHUDRAFT_196514 Hypothetical protein	.
c503_g1_i1	Emiliania huxleyi CCMP1516 hypothetical protein partial mRNA	ubiquitin carboxyl-terminal hydrolase 64E-like	Ubiquitin carboxyl-terminal hydrolase 47 OS=Drosophila melanogaster GN=Usp47 PE=1 SV=2	R1CCZ1.1 PF00443.26;UCH;	P:ubiquitin-dependent protein catabolic process; P:protein deubiquitination; F:thiol-dependent ubiquitinyl hydrolase activity	ehx:EMIHUDRAFT_117663 hypothetical protein	Putative ubiquitin-specific protease
c505_g1_i1	.	.	.	.	.	.	.
c507_g1_i1	Malassezia globosa isolate GDMUZJ2015017 28S ribosomal RNA gene, partial sequence	hypothetical protein CERSUDRAFT_162701, partial	.	.	.	.	.
c511_g1_i1	.	.	.	.	.	.	.
c512_g1_i1	.	.	.	.	.	.	.
c513_g1_i1	.	alpha/beta hydrolase	.	.	.	.	.
c515_g1_i1	.	.	.	.	.	.	.
c516_g1_i1	.	glycosyltransferase family 2 protein	.	.	P:dolichol-linked oligosaccharide biosynthetic process; F:transferase activity	.	.
c517_g1_i1	.	membrane protein	.	.	F:molecular_function; P:biological_process; C:membrane; C:integral component of membrane	.	.
c519_g1_i1	.	.	.	.	.	.	.
c520_g1_i1	.	.	.	.	.	.	.
c522_g1_i2	Emiliania huxleyi CCMP1516 hypothetical protein partial mRNA	hypothetical protein EMIHUDRAFT_464740	.	.	.	ehx:EMIHUDRAFT_464740 hypothetical protein	.
c523_g1_i1	Emiliania huxleyi CCMP1516 hypothetical protein partial mRNA	probable global transcription activator SNF2L2 isoform X2	ATP-dependent helicase brm OS=Drosophila melanogaster GN=brm PE=1 SV=2	R1DU34.1 PF00439.22;Bromodomain;	F:ATP binding; P:chromatin remodeling; C:RSC-type complex	ehx:EMIHUDRAFT_120156 hypothetical protein	Chromatin remodeling complex SWI/SNF, component SWI2 and related ATPases (DNA/RNA helicase superfamily)
c524_g1_i1	.	.	.	.	.	.	.
c526_g1_i1	.	.	.	.	.	.	.
c527_g1_i1	.	.	.	.	.	.	.
c528_g1_i1	Emiliania huxleyi CCMP1516 hypothetical protein partial mRNA	GTP-binding protein	.	W6RFE8.1 PF06941.9;NT5C;	F:nucleotide binding; F:nucleic acid binding; F:3'-5' exonuclease activity; F:anion binding; P:nucleic acid phosphodiester bond hydrolysis	ehx:EMIHUDRAFT_465093 hypothetical protein	.
c529_g1_i1	.	.	.	.	.	.	.
c530_g1_i1	.	G patch domain-containing protein 1	G patch domain-containing protein 1 homolog OS=Caenorhabditis elegans GN=R07E5.1 PE=1 SV=1	V4AAM8.1 PF07713.10;DUF1604;	F:nucleic acid binding; P:mRNA processing	.	Predicted RNA binding protein, contains G-patch domain
c531_g1_i1	Emiliania huxleyi CCMP1516 hypothetical protein partial mRNA	DNA helicase RecQ	ATP-dependent DNA helicase Q5 OS=Rattus norvegicus GN=Recql5 PE=1 SV=1	R1BHZ6.1 PF00271.28;Helicase_C;	P:mitotic sister chromatid segregation; P:meiotic DNA double-strand break processing; P:telomere maintenance via recombination; P:double-strand break repair via homologous recombination; C:nuclear chromosome, telomeric region; P:replicative cell aging; F:DNA binding; F:protein binding; C:nucleolus; C:cytoplasm; P:DNA topological change; P:postreplication repair; F:four-way junction helicase activ…	ehx:EMIHUDRAFT_55469 hypothetical protein	ATP-dependent DNA helicase
c532_g1_i1	Emiliania huxleyi CCMP1516 hypothetical protein partial mRNA	putative mitochondrial protein Fmp25	Probable E3 ubiquitin-protein ligase HERC2 OS=Drosophila melanogaster GN=HERC2 PE=1 SV=3	R1ESJ3.1 PF00415.15;RCC1;	C:membrane; C:integral component of membrane	ehx:EMIHUDRAFT_237338 hypothetical protein	Uncharacterized conserved protein, contains RCC1 domain
c533_g1_i2	Emiliania huxleyi CCMP1516 hypothetical protein partial mRNA	hypothetical protein EMIHUDRAFT_457226, partial	Putative transcription elongation factor S-II OS=Caenorhabditis elegans GN=T24H10.1 PE=3 SV=1	R1DDU8.1 PF08711.8;Med26;	C:nucleus	ehx:EMIHUDRAFT_449414 hypothetical protein	Transcription elongation factor TFIIS/Cofactor of enhancer-binding protein Sp1
c535_g1_i1	Emiliania huxleyi CCMP1516 hypothetical protein mRNA	serine/threonine kinase	Probable myosin light chain kinase DDB_G0275057 OS=Dictyostelium discoideum GN=DDB_G0275057 PE=3 SV=1	R1ESU3.1 PF00069.22;Pkinase;	F:protein serine/threonine kinase activity; F:ATP binding; P:protein phosphorylation	ehx:EMIHUDRAFT_443525 hypothetical protein	Ca2+/calmodulin-dependent protein kinase, EF-Hand protein superfamily
c537_g1_i1	.	nod3 protein	.	.	F:NAD(P)+-protein-arginine ADP-ribosyltransferase activity; F:calcium ion binding; P:protein ADP-ribosylation; F:transferase activity; F:transferase activity, transferring glycosyl groups	ehx:EMIHUDRAFT_259973 hypothetical protein	.
c538_g1_i1	.	.	.	.	.	.	.
c540_g1_i1	Emiliania huxleyi CCMP1516 hypothetical protein partial mRNA	hypothetical protein EMIHUDRAFT_119919, partial	.	R1BT20.1 PF04121.10;Nup84_Nup100;	C:nuclear pore; P:nucleocytoplasmic transport; F:structural constituent of nuclear pore	ehx:EMIHUDRAFT_119919 hypothetical protein	.
c541_g1_i1	.	hypothetical protein EMIHUDRAFT_215058	.	.	.	ehx:EMIHUDRAFT_215058 hypothetical protein	.
c542_g1_i1	Emiliania huxleyi CCMP1516 hypothetical protein partial mRNA	hypothetical protein EMIHUDRAFT_109441	.	R1DT92.1 PF04013.9;Methyltrn_RNA_2;	F:nucleic acid binding; F:tRNA methyltransferase activity; F:zinc ion binding; P:tRNA methylation	ehx:EMIHUDRAFT_109441 hypothetical protein	.
c543_g1_i1	Emiliania huxleyi CCMP1516 hypothetical protein partial mRNA	predicted protein	Histone-lysine N-methyltransferase setd3 OS=Callithrix jacchus GN=SETD3 PE=3 SV=2	D8TC74.1 PF00856.25;SET;	C:nucleus; F:methyltransferase activity; F:protein-lysine N-methyltransferase activity; F:transferase activity; P:peptidyl-lysine monomethylation; P:methylation	ehx:EMIHUDRAFT_102866 hypothetical protein	Uncharacterized conserved protein
c545_g1_i1	Emiliania huxleyi CCMP1516 threonine-tRNA ligase partial mRNA	.	.	.	.	ehx:EMIHUDRAFT_68856 threonine-tRNA ligase	.
c547_g1_i1	.	.	.	.	.	.	.
c549_g1_i1	Emiliania huxleyi CCMP1516 Centromere/kinetochore protein zw10 (DSL1), partial mRNA	Centromere/kinetochore protein zw10	.	.	P:mitotic cell cycle; C:chromosome, centromeric region; C:nucleus	ehx:EMIHUDRAFT_101714 DSL1; Centromere/kinetochore protein zw10	.
c550_g1_i1	Emiliania huxleyi CCMP1516 hypothetical protein partial mRNA	hypothetical protein EMIHUDRAFT_458235	.	.	.	ehx:EMIHUDRAFT_458235 hypothetical protein	.
c551_g1_i1	Emiliania huxleyi CCMP1516 hypothetical protein mRNA	calmodulin-binding protein	.	.	.	ehx:EMIHUDRAFT_459348 hypothetical protein	.
c553_g1_i1	Emiliania huxleyi CCMP1516 hypothetical protein partial mRNA	.	.	.	.	ehx:EMIHUDRAFT_425652 hypothetical protein	.
c553_g2_i1	Emiliania huxleyi CCMP1516 hypothetical protein partial mRNA	hypothetical protein EMIHUDRAFT_425652	.	.	F:protein serine/threonine phosphatase activity; P:protein dephosphorylation; F:metal ion binding	ehx:EMIHUDRAFT_425652 hypothetical protein	.
c555_g1_i2	Emiliania huxleyi CCMP1516 hypothetical protein partial mRNA	hypothetical protein EMIHUDRAFT_105509	.	R1DG31.1 PF09353.7;DUF1995;	C:integral component of membrane	ehx:EMIHUDRAFT_105509 hypothetical protein	.
c556_g1_i1	.	.	.	.	.	.	.
c557_g1_i1	.	.	.	.	.	.	.
c559_g1_i2	.	.	.	.	.	.	.
c560_g1_i1	Emiliania huxleyi CCMP1516 hypothetical protein partial mRNA	hypothetical protein EMIHUDRAFT_231568	.	.	F:ubiquitin-protein transferase activity; P:protein ubiquitination	ehx:EMIHUDRAFT_229621 hypothetical protein	.
c561_g1_i1	Emiliania huxleyi CCMP1516 hypothetical protein partial mRNA	protein ROS1	Protein ROS1 OS=Arabidopsis thaliana GN=ROS1 PE=1 SV=2	R1BVJ3.1 PF15628.3;RRM_DME;	F:DNA binding; F:catalytic activity; C:nucleus; P:base-excision repair; F:zinc ion binding	ehx:EMIHUDRAFT_451890 hypothetical protein	.
c563_g1_i1	.	SDR family oxidoreductase	Estradiol 17-beta-dehydrogenase 2 OS=Rattus norvegicus GN=Hsd17b2 PE=2 SV=1	A8IUB3.1 PF00106.22;adh_short;	F:oxidoreductase activity; P:oxidation-reduction process	ehx:EMIHUDRAFT_193859 hypothetical protein	.
c565_g1_i1	Emiliania huxleyi CCMP1516 hypothetical protein partial mRNA	hypothetical protein EMIHUDRAFT_234965	.	.	.	ehx:EMIHUDRAFT_234965 hypothetical protein	.
c566_g1_i1	Emiliania huxleyi CCMP1516 voltage gated chloride channel (CLC-1), partial mRNA	voltage gated chloride channel	.	.	F:voltage-gated chloride channel activity; P:chloride transport; C:membrane; C:integral component of membrane; P:transmembrane transport; P:chloride transmembrane transport	ehx:EMIHUDRAFT_461087 CLC-1; voltage gated chloride channel	.
c568_g1_i1	Emiliania huxleyi CCMP1516 hypothetical protein partial mRNA	E3 ubiquitin-protein ligase PRT6-like	E3 ubiquitin-protein ligase PRT6 OS=Arabidopsis thaliana GN=PRT6 PE=2 SV=1	.	P:protein ubiquitination; F:ubiquitin protein ligase activity; P:ubiquitin-dependent protein catabolic process via the N-end rule pathway	ehx:EMIHUDRAFT_217035 hypothetical protein	N-end rule pathway, recognition component UBR1
c569_g1_i1	Hyphomonas sp. Mor2 genome	glutathione S-transferase	.	B9HC92.2 PF13417.3;GST_N_3;	C:cell; F:electron transfer activity; F:transferase activity; P:electron transport chain; P:cell redox homeostasis	.	.
c570_g1_i1	.	hypothetical protein EMIHUDRAFT_464651	.	.	.	ehx:EMIHUDRAFT_464651 hypothetical protein	.
c571_g1_i1	.	syntaxin 43	.	.	F:SNAP receptor activity; C:intracellular; P:intracellular protein transport; C:membrane; C:integral component of membrane; P:vesicle-mediated transport; P:membrane fusion	.	.
c572_g1_i1	Emiliania huxleyi CCMP1516 hypothetical protein partial mRNA	.	.	.	.	.	.
c573_g1_i1	Emiliania huxleyi CCMP1516 hypothetical protein partial mRNA	predicted protein	Myb protein OS=Drosophila melanogaster GN=Myb PE=1 SV=2	R1E4L3.1 PF00249.28;Myb_DNA-binding;	P:G1/S transition of mitotic cell cycle; P:negative regulation of transcription by RNA polymerase II; P:mitotic cell cycle; F:RNA polymerase II proximal promoter sequence-specific DNA binding; F:DNA-binding transcription activator activity, RNA polymerase II-specific; P:in utero embryonic development; F:DNA binding; F:DNA-binding transcription factor activity; F:protein binding; C:nucleus; C:nucl…	ehx:EMIHUDRAFT_417737 hypothetical protein	Transcription factor, Myb superfamily
c573_g2_i1	Emiliania huxleyi CCMP1516 hypothetical protein partial mRNA	transcription factor MYB98-like	Transcription factor MYB98 OS=Arabidopsis thaliana GN=MYB98 PE=2 SV=1	R1CIM3.1 PF00249.28;Myb_DNA-binding;	F:DNA binding; P:protein transport; P:intracellular transport	ehx:EMIHUDRAFT_60760 hypothetical protein	.
c574_g1_i1	Emiliania huxleyi CCMP1516 hypothetical protein partial mRNA	hypothetical protein EMIHUDRAFT_252153	.	.	.	ehx:EMIHUDRAFT_252153 hypothetical protein	.
c575_g1_i1	Emiliania huxleyi CCMP1516 hypothetical protein partial mRNA	.	.	.	.	ehx:EMIHUDRAFT_120581 hypothetical protein	.
c577_g1_i1	Emiliania huxleyi CCMP1516 component of oligomeric Golgi complex 6 (COG6), partial mRNA	component of oligomeric Golgi complex 6	.	R1DK09.1 PF06419.8;COG6;	P:intra-Golgi vesicle-mediated transport; C:Golgi transport complex	ehx:EMIHUDRAFT_110590 COG6; component of oligomeric Golgi complex 6	.
c579_g1_i1	.	.	.	.	.	.	.
c580_g1_i1	Emiliania huxleyi CCMP1516 hypothetical protein partial mRNA	hypothetical protein EMIHUDRAFT_210696	.	.	C:membrane; C:integral component of membrane	ehx:EMIHUDRAFT_210696 hypothetical protein	.
c581_g1_i1	Emiliania huxleyi CCMP1516 polyketide synthase (PKS9), partial mRNA	polyketide synthase	.	R1BNS0.1 PF02801.19;Ketoacyl-synt_C;	.	ehx:EMIHUDRAFT_632088 PKS9; polyketide synthase	.
c582_g1_i1	.	acyl-CoA dehydrogenase	Acyl-CoA dehydrogenase OS=Bacillus subtilis (strain 168) GN=mmgC PE=1 SV=3	Q0BX38.1 PF00441.21;Acyl-CoA_dh_1;	F:oxidoreductase activity, acting on the CH-CH group of donors; F:flavin adenine dinucleotide binding; P:oxidation-reduction process	ehx:EMIHUDRAFT_437926 long-chain specific acyl-CoA dehydrogenase	.
c582_g2_i1	.	acyl-CoA dehydrogenase	Probable acyl-CoA dehydrogenase YngJ OS=Bacillus subtilis (strain 168) GN=yngJ PE=3 SV=1	Q0BX38.1 PF02770.16;Acyl-CoA_dh_M;	F:oxidoreductase activity, acting on the CH-CH group of donors; F:flavin adenine dinucleotide binding; P:oxidation-reduction process	ehx:EMIHUDRAFT_435778 long-chain specific acyl-CoA dehydrogenase	Short-chain acyl-CoA dehydrogenase
c583_g1_i1	.	.	.	.	.	.	.
c586_g1_i1	Emiliania huxleyi CCMP1516 hypothetical protein partial mRNA <gi|551561633|ref|XM_005767589.1| Emiliania huxleyi CCMP1516 hypothetical protein partial mRNA	hypothetical protein EMIHUDRAFT_197043	.	.	.	ehx:EMIHUDRAFT_245936 hypothetical protein	.
c587_g1_i1	Emiliania huxleyi CCMP1516 hypothetical protein partial mRNA <gi|551597405|ref|XM_005780755.1| Emiliania huxleyi CCMP1516 hypothetical protein partial mRNA	ubiquitin-like modifier-activating enzyme 5	Ubiquitin-like modifier-activating enzyme 5 OS=Bombyx mori PE=2 SV=1	R1D292.1 PF00899.18;ThiF;	F:ubiquitin-like modifier activating enzyme activity	ehx:EMIHUDRAFT_42963 hypothetical protein	Molybdopterin biosynthesis-related protein
c588_g1_i1	Emiliania huxleyi CCMP1516 hypothetical protein partial mRNA	hypothetical protein EMIHUDRAFT_251483	.	.	.	ehx:EMIHUDRAFT_251483 hypothetical protein	.
c590_g1_i1	Emiliania huxleyi CCMP1516 putative two component response regulator mRNA	putative two component response regulator	Two-component response regulator ARR10 OS=Arabidopsis thaliana GN=ARR10 PE=1 SV=1	R1CQ92.1 PF00072.21;Response_reg;	P:phosphorelay signal transduction system; C:intracellular; F:transferase activity, transferring phosphorus-containing groups; P:cellular metabolic process; F:organic cyclic compound binding; F:heterocyclic compound binding	ehx:EMIHUDRAFT_354254 putative two component response regulator	Sensory transduction histidine kinase
c591_g1_i1	.	hypothetical protein EMIHUDRAFT_114427	.	.	.	ehx:EMIHUDRAFT_114427 hypothetical protein	.
c593_g1_i1	Emiliania huxleyi CCMP1516 hypothetical protein partial mRNA	related to ornithine transporter 2	Mitochondrial arginine transporter BAC2 OS=Arabidopsis thaliana GN=BAC2 PE=1 SV=1	R1G505.1 PF00153.24;Mito_carr;	C:integral component of membrane; F:transmembrane transporter activity; P:transmembrane transport	ehx:EMIHUDRAFT_125501 hypothetical protein	Mitochondrial carrier protein
c595_g1_i1	.	.	.	.	.	.	.
c597_g1_i1	.	cytochrome c, diheme subunit of cytochrome bc complex peta	.	F5Z892.1 PF13442.3;Cytochrome_CBB3;	F:metal ion binding	.	.
c600_g1_i1	Emiliania huxleyi CCMP1516 hypothetical protein mRNA	hypothetical protein EMIHUDRAFT_371078	.	.	.	ehx:EMIHUDRAFT_431960 hypothetical protein	.
c601_g1_i1	.	.	.	.	.	.	.
c602_g1_i1	.	CoA transferase	Alpha-methylacyl-CoA racemase OS=Rattus norvegicus GN=Amacr PE=1 SV=3	Q0C0R0.1 PF02515.14;CoA_transf_3;	F:catalytic activity	.	.
c605_g1_i1	Emiliania huxleyi CCMP1516 hypothetical protein partial mRNA	.	.	.	.	ehx:EMIHUDRAFT_229092 hypothetical protein	.
c606_g1_i1	.	.	.	.	.	.	.
c607_g1_i1	Emiliania huxleyi CCMP1516 hypothetical protein mRNA	.	.	.	.	.	.
c608_g1_i1	.	.	.	.	.	.	.
c609_g1_i2	Emiliania huxleyi CCMP1516 hypothetical protein partial mRNA	chromodomain-helicase-DNA-binding protein Mi-2 homolog	Autoimmune regulator OS=Homo sapiens GN=AIRE PE=1 SV=1	R1CNZ5.1 PF00628.26;PHD;	P:microtubule cytoskeleton organization; C:nucleus; P:cell cycle process; F:metal ion binding; F:organic cyclic compound binding; F:heterocyclic compound binding	ehx:EMIHUDRAFT_469333 hypothetical protein	.
c610_g1_i1	.	RidA family protein	Protein mmf2, mitochondrial OS=Schizosaccharomyces pombe (strain 972 / ATCC 24843) GN=mmf2 PE=3 SV=1	Q3IYI0.1 PF01042.18;Ribonuc_L-PSP;	F:hydrolase activity	.	Putative translation initiation inhibitor UK114/IBM1
c610_g2_i1	.	.	.	.	.	.	.
c611_g1_i1	Emiliania huxleyi CCMP1516 hypothetical protein partial mRNA	hypothetical protein EMIHUDRAFT_215869	.	.	.	ehx:EMIHUDRAFT_215869 hypothetical protein	.
c613_g1_i1	.	.	.	.	.	.	.
c613_g2_i1	.	.	.	.	.	.	.
c614_g1_i1	Emiliania huxleyi CCMP1516 hypothetical protein partial mRNA	hypothetical protein EMIHUDRAFT_460518	NFX1-type zinc finger-containing protein 1 OS=Mus musculus GN=Znfx1 PE=1 SV=3	R1DQ84.1 PF13086.3;AAA_11;	.	ehx:EMIHUDRAFT_460518 hypothetical protein	Helicases
c617_g1_i1	.	.	.	.	.	.	.
c619_g1_i1	Emiliania huxleyi CCMP1516 hypothetical protein partial mRNA	hypothetical protein EMIHUDRAFT_205454	.	.	C:integral component of membrane	ehx:EMIHUDRAFT_205454 hypothetical protein	.
c620_g1_i1	Emiliania huxleyi CCMP1516 hypothetical protein partial mRNA	hypothetical protein EMIHUDRAFT_105503	.	.	F:metal ion binding	ehx:EMIHUDRAFT_105503 hypothetical protein	.
c621_g1_i2	.	.	.	.	.	.	.
c622_g1_i1	Emiliania huxleyi CCMP1516 hypothetical protein partial mRNA	.	.	.	.	.	.
c623_g1_i1	Emiliania huxleyi CCMP1516 hypothetical protein partial mRNA	hypothetical protein EMIHUDRAFT_103589	.	.	.	ehx:EMIHUDRAFT_114922 hypothetical protein	.
c624_g1_i2	Emiliania huxleyi CCMP1516 hypothetical protein partial mRNA	.	.	.	.	.	.
c630_g1_i1	.	.	.	G4T7T3.1 PF13639.3;zf-RING_2;	.	.	.
c630_g2_i1	.	.	.	.	.	.	.
c632_g1_i1	.	hypothetical protein EMIHUDRAFT_208496	Cytosolic arginine sensor for mTORC1 subunit 2 OS=Homo sapiens GN=CASTOR2 PE=1 SV=3	.	.	ehx:EMIHUDRAFT_208496 hypothetical protein	.
c633_g1_i1	.	.	.	.	.	ehx:EMIHUDRAFT_112342 hypothetical protein	.
c635_g1_i1	.	calcineurin-like phosphoesterase domain-containing protein 1	Serine/threonine-protein phosphatase CPPED1 OS=Bos taurus GN=CPPED1 PE=2 SV=1	Q7UGE9.1 PF00149.25;Metallophos;	F:hydrolase activity	ehx:EMIHUDRAFT_231674 hypothetical protein	Purple acid phosphatase
c636_g1_i1	Emiliania huxleyi CCMP1516 hypothetical protein partial mRNA	hypothetical protein EMIHUDRAFT_463239	.	.	.	ehx:EMIHUDRAFT_463239 hypothetical protein	.
c637_g1_i1	Emiliania huxleyi CCMP1516 hypothetical protein partial mRNA	hypothetical protein EMIHUDRAFT_198892	.	R1D8X8.1 PF06391.10;MAT1;	C:transcription factor TFIIH holo complex; P:nucleotide-excision repair; P:positive regulation of cyclin-dependent protein serine/threonine kinase activity; F:cyclin-dependent protein serine/threonine kinase activator activity	ehx:EMIHUDRAFT_198892 hypothetical protein	.
c638_g1_i1	.	zinc metalloproteinase nas-13-like	.	R1D7B2.1 PF01549.21;ShK;	F:catalytic activity; F:ion binding	ehx:EMIHUDRAFT_468248 CYP15; Petidyl-prolyl cis-trans isomerase putatuive cyclophilin involved in protein folding and posttranslational modification	.
c639_g1_i1	Emiliania huxleyi CCMP1516 hypothetical protein partial mRNA	PHD and RING finger domain-containing protein 1-like	PHD and RING finger domain-containing protein 1 OS=Homo sapiens GN=PHRF1 PE=1 SV=3	R1D9C5.1 PF00628.26;PHD;	F:metal ion binding	ehx:EMIHUDRAFT_112821 hypothetical protein	Chromatin remodeling complex WSTF-ISWI, large subunit (contains heterochromatin localization, PHD and BROMO domains)
c640_g1_i1	Emiliania huxleyi CCMP1516 hypothetical protein partial mRNA	hypothetical protein EMIHUDRAFT_233004	.	R1EUN6.1 PF09451.7;ATG27;	C:integral component of membrane	ehx:EMIHUDRAFT_233004 hypothetical protein	.
c641_g1_i1	Emiliania huxleyi CCMP1516 hypothetical protein partial mRNA	ABC1-like protein	Uncharacterized aarF domain-containing protein kinase 1 OS=Homo sapiens GN=ADCK1 PE=2 SV=2	.	C:membrane; C:integral component of membrane; F:kinase activity; P:phosphorylation	ehx:EMIHUDRAFT_208503 ABC1-like protein	Predicted unusual protein kinase
c643_g1_i1	Emiliania huxleyi CCMP1516 hypothetical protein mRNA	hypothetical protein EMIHUDRAFT_458027	.	R1EX11.1 PF13087.3;AAA_12;	F:5'-flap endonuclease activity; P:DNA replication, Okazaki fragment processing; F:single-stranded DNA-dependent ATPase activity	ehx:EMIHUDRAFT_457149 hypothetical protein	.
c644_g1_i1	Emiliania huxleyi CCMP1516 hypothetical protein partial mRNA	.	.	.	.	.	.
c644_g2_i1	Emiliania huxleyi CCMP1516 hypothetical protein partial mRNA	hypothetical protein EMIHUDRAFT_102729	.	.	F:phosphatidylinositol binding	ehx:EMIHUDRAFT_117239 hypothetical protein	.
c645_g1_i1	.	.	.	.	.	.	.
c646_g1_i1	Emiliania huxleyi CCMP1516 hypothetical protein mRNA	hypothetical protein EMIHUDRAFT_451151	.	.	.	ehx:EMIHUDRAFT_451151 hypothetical protein	.
c647_g1_i2	Emiliania huxleyi CCMP1516 hypothetical protein partial mRNA	.	.	.	.	.	.
c648_g1_i1	Emiliania huxleyi CCMP1516 hypothetical protein partial mRNA	predicted protein	Histone-lysine N-methyltransferase, H3 lysine-79 specific OS=Emericella nidulans (strain FGSC A4 / ATCC 38163 / CBS 112.46 / NRRL 194 / M139) GN=dot1 PE=3 SV=1	R1EXA7.1 PF08123.10;DOT1;	F:histone-lysine N-methyltransferase activity; P:histone lysine methylation	ehx:EMIHUDRAFT_235491 hypothetical protein	Putative protein methyltransferase involved in meiosis and transcriptional silencing (Dot1)
c649_g1_i2	.	.	.	.	.	.	.
c650_g1_i1	Emiliania huxleyi CCMP1516 hypothetical protein partial mRNA	hypothetical protein EMIHUDRAFT_120440	.	.	.	ehx:EMIHUDRAFT_116373 hypothetical protein	.
c651_g1_i2	Emiliania huxleyi CCMP1516 hypothetical protein partial mRNA	hypothetical protein EMIHUDRAFT_631899	.	.	.	ehx:EMIHUDRAFT_631899 hypothetical protein	.
c652_g1_i1	Emiliania huxleyi CCMP1516 iron-sulfur cluster assembly protein mRNA	iron-sulfur cluster assembly protein	Iron-sulfur cluster assembly 1 homolog, mitochondrial OS=Columba livia GN=ISCA1 PE=1 SV=1	R1DR57.1 PF01521.17;Fe-S_biosyn;	F:structural molecule activity; C:mitochondrion; P:iron-sulfur cluster assembly; F:2 iron, 2 sulfur cluster binding; P:protein maturation by iron-sulfur cluster transfer	ehx:EMIHUDRAFT_433504 iron-sulfur cluster assembly protein	Fe-S cluster biosynthesis protein ISA1 (contains a HesB-like domain)
c653_g1_i1	.	hypothetical protein Ctob_013285	.	.	.	.	.
c654_g1_i2	Emiliania huxleyi CCMP1516 hypothetical protein partial mRNA	poly(A)-specific ribonuclease PARN	Pre-piRNA 3'-exonuclease trimmer OS=Bombyx mori GN=PNLDC1 PE=1 SV=2	R1FE98.1 PF04857.17;CAF1;	F:nucleic acid binding	ehx:EMIHUDRAFT_216089 hypothetical protein	Poly(A)-specific exoribonuclease PARN
c656_g1_i1	.	low-density lipoprotein receptor-related protein 4-like protein	.	.	C:Golgi membrane; F:calcium ion binding; C:Golgi apparatus; P:protein glycosylation; F:galactosyltransferase activity; C:membrane; C:integral component of membrane; F:transferase activity; F:transferase activity, transferring glycosyl groups	.	Galactosyltransferases
c658_g1_i1	.	.	.	.	.	.	.
c659_g1_i1	.	.	.	.	.	.	.
c660_g1_i1	Emiliania huxleyi CCMP1516 hypothetical protein partial mRNA <gi|551570839|ref|XM_005771284.1| Emiliania huxleyi CCMP1516 hypothetical protein partial mRNA	hypothetical protein EMIHUDRAFT_209411	.	.	.	ehx:EMIHUDRAFT_209411 hypothetical protein	.
c661_g1_i1	.	ankyrin-3 isoform X22	.	.	F:nucleotide binding; F:ATP binding; P:proteolysis; F:cysteine-type peptidase activity; F:ATPase activity	.	26S proteasome regulatory complex, subunit PSMD10
c662_g1_i1	Emiliania huxleyi CCMP1516 hypothetical protein mRNA	ctl-like protein	.	.	C:integral component of membrane	ehx:EMIHUDRAFT_450619 hypothetical protein	.
c663_g1_i1	.	.	.	.	.	.	.
c664_g1_i1	Emiliania huxleyi CCMP1516 DNA directed DNA polymeras-like protein partial mRNA	helicase and polymerase-containing protein TEBICHI	Helicase and polymerase-containing protein TEBICHI OS=Arabidopsis thaliana GN=TEB PE=2 SV=1	R1F2M4.1 PF00271.28;Helicase_C;	F:nucleic acid binding; F:DNA-directed DNA polymerase activity; P:DNA-dependent DNA replication; P:DNA biosynthetic process	ehx:EMIHUDRAFT_236078 DNA directed DNA polymeras-like protein	DNA polymerase theta/eta, DEAD-box superfamily
c665_g1_i1	.	peptidase S58 family protein	Uncharacterized aminopeptidase ML1167 OS=Mycobacterium leprae (strain TN) GN=ML1167 PE=3 SV=1	C6XQ65.1 PF03576.11;Peptidase_S58;	.	.	.
c665_g2_i1	.	peptidase S58 family protein	Uncharacterized aminopeptidase MT1375 OS=Mycobacterium tuberculosis (strain CDC 1551 / Oshkosh) GN=MT1375 PE=3 SV=1	Q0ASI1.1 PF03576.11;Peptidase_S58;	.	.	.
c666_g1_i1	Emiliania huxleyi CCMP1516 Spo0B-associated GTPase partial mRNA	GTPase ObgE	GTPase Obg OS=Moorella thermoacetica (strain ATCC 39073 / JCM 9320) GN=obg PE=3 SV=1	R1CTM2.1 PF01018.19;GTP1_OBG;	F:GTP binding; C:integral component of membrane; F:hydrolase activity; F:metal ion binding; P:cellular component organization or biogenesis	ehx:EMIHUDRAFT_64566 Spo0B-associated GTPase	Predicted GTP-binding protein (ODN superfamily)
c667_g1_i1	.	.	.	.	.	.	.
c667_g2_i1	.	.	.	.	.	.	.
c668_g1_i1	Emiliania huxleyi CCMP1516 hypothetical protein partial mRNA	E3 ubiquitin-protein ligase PRT6-like	E3 ubiquitin-protein ligase PRT6 OS=Arabidopsis thaliana GN=PRT6 PE=2 SV=1	R1FBA1.1 PF02207.17;zf-UBR;	F:ubiquitin-protein transferase activity; P:ubiquitin-dependent protein catabolic process; F:zinc ion binding; P:response to abscisic acid; P:regulation of seed germination; P:protein ubiquitination; F:ligase activity; P:defense response to fungus; P:regulation of lipid catabolic process; F:ubiquitin protein ligase activity; P:ubiquitin-dependent protein catabolic process via the N-end rule pathw…	ehx:EMIHUDRAFT_123133 hypothetical protein	N-end rule pathway, recognition component UBR1
c669_g1_i1	.	metal-dependent hydrolase	.	L0G0M5.1 PF04909.11;Amidohydro_2;	F:hydrolase activity; F:carboxy-lyase activity	.	.
c670_g1_i1	.	hypothetical protein Ctob_001949	.	.	.	.	.
c671_g1_i1	Emiliania huxleyi CCMP1516 hypothetical protein partial mRNA	hypothetical protein EMIHUDRAFT_219163	.	R1BAL2.1 PF00501.25;AMP-binding;	F:catalytic activity	ehx:EMIHUDRAFT_218218 hypothetical protein	Acyl-CoA synthetase
c673_g1_i1	Emiliania huxleyi CCMP1516 hypothetical protein partial mRNA	hypothetical protein EMIHUDRAFT_219729	.	.	C:integral component of membrane	ehx:EMIHUDRAFT_222576 hypothetical protein	.
c674_g1_i1	Emiliania huxleyi CCMP1516 hypothetical protein partial mRNA	hypothetical protein EMIHUDRAFT_233304	.	.	.	ehx:EMIHUDRAFT_233304 hypothetical protein	.
c675_g1_i1	.	alpha/beta hydrolase	.	Q0BXB2.1 PF12697.4;Abhydrolase_6;	F:molecular_function; C:cellular_component; P:biological_process; F:hydrolase activity	ehx:EMIHUDRAFT_458508 hypothetical protein	Lecithin:cholesterol acyltransferase (LCAT)/Acyl-ceramide synthase
c676_g1_i1	Emiliania huxleyi CCMP1516 hypothetical protein partial mRNA	predicted protein	.	.	F:nucleic acid binding; F:RNA binding; F:monooxygenase activity; C:membrane; C:integral component of membrane; P:oxidation-reduction process; F:FAD binding	ehx:EMIHUDRAFT_447470 hypothetical protein	.
c677_g1_i1	.	GntR family transcriptional regulator	Mannosyl-D-glycerate transport/metabolism system repressor MngR OS=Escherichia coli (strain K12) GN=mngR PE=1 SV=1	Q0C370.1 PF00392.18;GntR;	F:DNA binding; F:DNA-binding transcription factor activity; P:regulation of transcription, DNA-templated	.	.
c677_g2_i1	.	GntR family transcriptional regulator	.	Q0C370.1 PF07702.10;UTRA;	F:DNA binding; F:DNA-binding transcription factor activity; P:transcription, DNA-templated; P:regulation of transcription, DNA-templated	.	.
c678_g1_i2	.	.	.	.	.	.	.
c680_g1_i1	Emiliania huxleyi CCMP1516 hypothetical protein partial mRNA	MFS transporter, SP family, sugar:H+ symporter	Polyol transporter 5 OS=Arabidopsis thaliana GN=PLT5 PE=1 SV=2	R1G655.1 PF00083.21;Sugar_tr;	C:integral component of membrane; F:transmembrane transporter activity; P:transmembrane transport	ehx:EMIHUDRAFT_199634 hypothetical protein	Predicted transporter (major facilitator superfamily)
c681_g1_i1	.	.	.	.	.	.	.
c682_g1_i1	.	.	.	.	.	.	.
c683_g1_i1	.	chloride channel protein CLC-e	Chloride channel protein CLC-e OS=Arabidopsis thaliana GN=CLC-E PE=2 SV=2	R1E3G8.1 PF00654.17;Voltage_CLC;	P:transport	ehx:EMIHUDRAFT_461087 CLC-1; voltage gated chloride channel	.
c684_g1_i1	.	.	.	.	.	.	.
c685_g1_i1	.	uncharacterized protein LOC110937478 isoform X2	.	.	C:cytoplasm; C:plasma membrane; C:plasmodesma; P:stomatal movement	ehx:EMIHUDRAFT_450811 Hypothetical protein	.
c686_g1_i1	.	.	.	.	.	.	.
c688_g1_i1	Emiliania huxleyi CCMP1516 hypothetical protein partial mRNA	cytochrome oxidase deficient	.	.	F:enzyme inhibitor activity; F:oxidoreductase activity; P:negative regulation of catalytic activity; P:oxidation-reduction process	ehx:EMIHUDRAFT_96160 hypothetical protein	.
c688_g2_i1	Emiliania huxleyi CCMP1516 hypothetical protein partial mRNA	regulator of chromosome condensation	.	.	F:enzyme inhibitor activity; F:oxidoreductase activity; P:negative regulation of catalytic activity; P:oxidation-reduction process	ehx:EMIHUDRAFT_96160 hypothetical protein	.
c691_g1_i2	Emiliania huxleyi CCMP1516 hypothetical protein partial mRNA	hypothetical protein EMIHUDRAFT_118005	.	R1EEM7.1 PF00588.16;SpoU_methylase;	P:RNA methylation; F:RNA binding; P:RNA processing; F:RNA methyltransferase activity; C:integral component of membrane	ehx:EMIHUDRAFT_118005 hypothetical protein	.
c692_g1_i1	Emiliania huxleyi CCMP1516 hypothetical protein partial mRNA	hypothetical protein EMIHUDRAFT_236656	.	.	.	ehx:EMIHUDRAFT_236656 hypothetical protein	.
c693_g1_i1	.	hypothetical protein EMIHUDRAFT_114529	.	.	F:transmembrane signaling receptor activity; F:ion channel activity; F:extracellular ligand-gated ion channel activity; P:ion transport; C:membrane; C:integral component of membrane; P:ion transmembrane transport	ehx:EMIHUDRAFT_114529 hypothetical protein	.
c694_g1_i1	Emiliania huxleyi CCMP1516 hypothetical protein partial mRNA	hypothetical protein EMIHUDRAFT_101496	.	.	F:nucleic acid binding	ehx:EMIHUDRAFT_101496 hypothetical protein	.
c696_g1_i1	Emiliania huxleyi CCMP1516 hypothetical protein mRNA	HECT E3 ubiquitin ligase, putative	E3 ubiquitin-protein ligase Ufd4 OS=Drosophila melanogaster GN=Ufd4 PE=2 SV=1	R1CT83.1 PF00632.22;HECT;	F:ubiquitin-protein transferase activity; P:protein ubiquitination	ehx:EMIHUDRAFT_433216 hypothetical protein	E3 ubiquitin protein ligase
c697_g1_i1	.	.	.	.	.	.	.
c698_g1_i2	Emiliania huxleyi CCMP1516 hypothetical protein partial mRNA	hypothetical protein EMIHUDRAFT_450308	.	.	.	ehx:EMIHUDRAFT_450308 hypothetical protein	.
c699_g1_i1	.	.	.	.	.	.	.
c700_g1_i1	Emiliania huxleyi CCMP1516 hypothetical protein partial mRNA	hypothetical protein EMIHUDRAFT_462088	.	.	.	ehx:EMIHUDRAFT_462088 hypothetical protein	.
c701_g1_i1	Emiliania huxleyi CCMP1516 hypothetical protein partial mRNA	hypothetical protein EMIHUDRAFT_103101	.	R1DNG5.1 PF13621.3;Cupin_8;	.	ehx:EMIHUDRAFT_103101 hypothetical protein	.
c702_g1_i1	Emiliania huxleyi CCMP1516 hypothetical protein partial mRNA	hypothetical protein EMIHUDRAFT_195812	.	R1EQN5.1 PF13975.3;gag-asp_proteas;	.	ehx:EMIHUDRAFT_195812 hypothetical protein	.
c703_g1_i1	Emiliania huxleyi CCMP1516 hypothetical protein partial mRNA	hypothetical protein EMIHUDRAFT_450754	.	.	.	ehx:EMIHUDRAFT_450754 hypothetical protein	Extracellular matrix glycoprotein Laminin subunit beta
c704_g1_i2	.	hypothetical protein EMIHUDRAFT_95028	.	.	F:DNA binding; C:nucleus	ehx:EMIHUDRAFT_95028 hypothetical protein	.
c705_g1_i1	Emiliania huxleyi CCMP1516 hypothetical protein partial mRNA	.	.	.	.	.	.
c706_g1_i1	.	.	.	.	.	.	.
c707_g1_i2	Emiliania huxleyi CCMP1516 hypothetical protein partial mRNA	Ankyrin repeat	Rabankyrin-5 OS=Mus musculus GN=Ankfy1 PE=1 SV=2	R1EFZ0.1 PF12796.4;Ank_2;	C:membrane; C:integral component of membrane	ehx:EMIHUDRAFT_116992 hypothetical protein	.
c708_g1_i2	Emiliania huxleyi CCMP1516 hypothetical protein partial mRNA	Zinc finger protein	.	.	.	ehx:EMIHUDRAFT_61820 hypothetical protein	.
c709_g1_i1	Emiliania huxleyi CCMP1516 hypothetical protein mRNA	PDZ domain-containing protein	.	.	P:proteolysis; F:serine-type peptidase activity	ehx:EMIHUDRAFT_436416 hypothetical protein	Tax interaction protein TIP1
c710_g1_i1	Emiliania huxleyi CCMP1516 hypothetical protein partial mRNA	t-cell immunomodulatory protein	T-cell immunomodulatory protein homolog OS=Plasmodium yoelii yoelii GN=PY00695 PE=3 SV=1	.	C:integral component of membrane	ehx:EMIHUDRAFT_227499 hypothetical protein	Predicted membrane protein
c711_g1_i1	Emiliania huxleyi CCMP1516 hypothetical protein mRNA	hypothetical protein EMIHUDRAFT_351345	.	.	.	ehx:EMIHUDRAFT_351345 hypothetical protein	.
c712_g1_i1	.	tryptophan halogenase	.	E8RTX1.1 PF04820.11;Trp_halogenase;	.	.	.
c712_g2_i1	Novosphingobium sp. PP1Y main chromosome, complete replicon	tryptophan 7-halogenase	Xylulose kinase OS=Escherichia coli (strain K12) GN=xylB PE=1 SV=1	E8RTW9.1 PF04820.11;Trp_halogenase;	F:nucleotide binding	ehx:EMIHUDRAFT_438140 hypothetical protein	.
c713_g1_i1	Emiliania huxleyi CCMP1516 hypothetical protein partial mRNA	hypothetical protein EMIHUDRAFT_103805	.	.	.	ehx:EMIHUDRAFT_103805 hypothetical protein	.
c715_g1_i1	Emiliania huxleyi CCMP1516 hypothetical protein partial mRNA	hypothetical protein EMIHUDRAFT_222043	.	.	C:integral component of membrane	ehx:EMIHUDRAFT_222043 hypothetical protein	.
c716_g1_i2	.	.	.	.	.	.	.
c717_g1_i1	Emiliania huxleyi CCMP1516 hypothetical protein partial mRNA	hypothetical protein EMIHUDRAFT_448382	ATP-dependent RNA helicase dhx29 OS=Xenopus laevis GN=dhx29 PE=2 SV=1	.	F:nucleic acid binding; F:helicase activity; F:ATP binding	ehx:EMIHUDRAFT_448382 hypothetical protein	.
c719_g1_i1	.	.	.	.	.	.	.
c722_g1_i1	.	.	.	.	.	ehx:EMIHUDRAFT_447682 hypothetical protein	.
c723_g1_i1	.	response regulator	Response regulator receiver protein CpdR OS=Brucella abortus (strain 2308) GN=cpdR PE=1 SV=1	Q0C5N2.1 PF00072.21;Response_reg;	P:phosphorelay signal transduction system; C:intracellular	ehx:EMIHUDRAFT_67954 putative two component response regulator	.
c724_g1_i1	.	DUF560 domain-containing protein	.	A4ADN9.2 PF04575.10;DUF560;	.	.	.
c725_g1_i1	.	bifunctional [glutamine synthetase] adenylyltransferase/[glutamine synthetase]-adenylyl-L-tyrosine phosphorylase	Bifunctional glutamine synthetase adenylyltransferase/adenylyl-removing enzyme OS=Caulobacter crescentus (strain ATCC 19089 / CB15) GN=glnE PE=3 SV=1	Q0C2K9.1 PF03710.12;GlnE;	F:ATP binding; P:metabolic process; F:[glutamate-ammonia-ligase] adenylyltransferase activity; F:ligase activity	.	.
c725_g2_i1	.	bifunctional [glutamine synthetase] adenylyltransferase/[glutamine synthetase]-adenylyl-L-tyrosine phosphorylase	Bifunctional glutamine synthetase adenylyltransferase/adenylyl-removing enzyme OS=Caulobacter crescentus (strain ATCC 19089 / CB15) GN=glnE PE=3 SV=1	.	F:nucleotide binding; F:nucleotidyltransferase activity	.	.
c726_g1_i1	Emiliania huxleyi CCMP1516 hypothetical protein mRNA	hypothetical protein EMIHUDRAFT_438258	.	.	P:autophagy of peroxisome	ehx:EMIHUDRAFT_438258 hypothetical protein	Cytoplasm to vacuole targeting protein
c727_g1_i1	Emiliania huxleyi CCMP1516 hypothetical protein mRNA	hypothetical protein EMIHUDRAFT_462020	.	R1G5L4.1 PF04417.9;DUF501;	P:pseudouridine synthesis; F:nucleic acid binding; F:RNA binding; F:methyltransferase activity; P:RNA modification; F:pseudouridine synthase activity; P:methylation	ehx:EMIHUDRAFT_462020 hypothetical protein	.
c728_g1_i1	Emiliania huxleyi CCMP1516 hypothetical protein partial mRNA	BspA family leucine-rich repeat surface protein	.	.	F:calcium ion binding; C:integral component of membrane	ehx:EMIHUDRAFT_220165 hypothetical protein	.
c728_g2_i1	.	BspA family leucine-rich repeat surface protein	.	R1CVX0.1 PF03382.11;DUF285;	F:calcium ion binding; P:homophilic cell adhesion via plasma membrane adhesion molecules; C:integral component of membrane; F:transferase activity	ehx:EMIHUDRAFT_121290 hypothetical protein	.
c731_g1_i1	Emiliania huxleyi CCMP1516 FKBP-type peptidyl-prolyl cis-trans isomerase partial mRNA	FKBP-type peptidyl-prolyl cis-trans isomerase	Peptidyl-prolyl cis-trans isomerase FKBP65 OS=Arabidopsis thaliana GN=FKBP65 PE=1 SV=1	R1FJT2.1 PF00254.25;FKBP_C;	P:protein peptidyl-prolyl isomerization; F:peptidyl-prolyl cis-trans isomerase activity	ehx:EMIHUDRAFT_48949 FKBP-type peptidyl-prolyl cis-trans isomerase	FKBP-type peptidyl-prolyl cis-trans isomerase
c732_g1_i2	Emiliania huxleyi CCMP1516 hypothetical protein partial mRNA	hypothetical protein EMIHUDRAFT_224548	.	.	F:iduronate-2-sulfatase activity; C:membrane	ehx:EMIHUDRAFT_220254 hypothetical protein	.
c733_g1_i2	Streptomyces pluripotens strain MUSC 137, complete genome	.	.	.	.	.	.
c734_g1_i1	Emiliania huxleyi CCMP1516 hypothetical protein partial mRNA	ubiquitin-like-conjugating enzyme ATG10	Ubiquitin-like-conjugating enzyme ATG10 OS=Homo sapiens GN=ATG10 PE=1 SV=1	R1DGX0.1 PF03987.12;Autophagy_act_C;	P:autophagy	ehx:EMIHUDRAFT_121346 hypothetical protein	Uncharacterized conserved protein
c735_g1_i1	Emiliania huxleyi CCMP1516 hypothetical protein partial mRNA	hypothetical protein EMIHUDRAFT_237101	.	.	.	ehx:EMIHUDRAFT_237101 hypothetical protein	.
c736_g1_i1	.	.	.	.	.	.	.
c736_g2_i1	.	.	.	.	.	.	.
c737_g1_i1	.	.	.	.	.	.	.
c739_g1_i1	Emiliania huxleyi CCMP1516 hypothetical protein partial mRNA	hypothetical protein EMIHUDRAFT_198514	.	R1DEI4.1 PF03372.20;Exo_endo_phos;	F:hydrolase activity, hydrolyzing O-glycosyl compounds; P:carbohydrate metabolic process	ehx:EMIHUDRAFT_198514 hypothetical protein	.
c740_g1_i1	Emiliania huxleyi CCMP1516 hypothetical protein mRNA	aldo/keto reductase	Morphine 6-dehydrogenase OS=Pseudomonas putida GN=morA PE=1 SV=3	R1FEJ1.1 PF00248.18;Aldo_ket_red;	F:oxidoreductase activity; P:cellular metabolic process; P:oxidation-reduction process	ehx:EMIHUDRAFT_363933 hypothetical protein	Aldo/keto reductase family proteins
c742_g1_i1	Emiliania huxleyi CCMP1516 hypothetical protein partial mRNA	.	.	.	.	ehx:EMIHUDRAFT_455997 hypothetical protein	.
c743_g1_i1	Emiliania huxleyi CCMP1516 hypothetical protein mRNA	hypothetical protein EMIHUDRAFT_454142	.	R1FNK2.1 PF06738.9;ThrE;	C:integral component of membrane	ehx:EMIHUDRAFT_454142 hypothetical protein	.
c745_g1_i1	Emiliania huxleyi CCMP1516 hypothetical protein partial mRNA	UV excision repair protein RAD23	UV excision repair protein rhp23 OS=Schizosaccharomyces pombe (strain 972 / ATCC 24843) GN=rhp23 PE=1 SV=1	A8J409.1 PF00627.28;UBA;	F:damaged DNA binding; F:serine-type carboxypeptidase activity; F:protein kinase activity; F:ATP binding; C:nucleus; P:nucleotide-excision repair; P:protein phosphorylation; C:integral component of membrane; P:proteasome-mediated ubiquitin-dependent protein catabolic process	ehx:EMIHUDRAFT_471129 hypothetical protein	.
c746_g1_i1	Emiliania huxleyi CCMP1516 hypothetical protein partial mRNA	hypothetical protein EMIHUDRAFT_115844	.	.	.	ehx:EMIHUDRAFT_115842 hypothetical protein	.
c746_g2_i1	.	.	.	.	.	.	.
c747_g1_i1	Emiliania huxleyi CCMP1516 hypothetical protein partial mRNA	.	.	.	.	ehx:EMIHUDRAFT_215132 hypothetical protein	.
c748_g1_i1	Emiliania huxleyi CCMP1516 hypothetical protein partial mRNA	.	.	.	.	ehx:EMIHUDRAFT_110995 hypothetical protein	.
c750_g1_i1	Emiliania huxleyi CCMP1516 hypothetical protein partial mRNA	TFIIH basal transcription factor complex helicase XPB subunit	TFIIH basal transcription factor complex helicase XPB subunit OS=Homo sapiens GN=ERCC3 PE=1 SV=1	R1BNR8.1 PF13625.3;Helicase_C_3;	F:DNA binding; F:ATP-dependent DNA helicase activity; F:protein binding; F:ATP binding; C:nucleoplasm; P:nucleotide-excision repair; P:transcription initiation from RNA polymerase II promoter; P:regulation of nucleobase-containing compound metabolic process; P:DNA duplex unwinding; P:regulation of macromolecule metabolic process; C:RNA polymerase II transcription factor complex	ehx:EMIHUDRAFT_122935 hypothetical protein	RNA polymerase II transcription initiation/nucleotide excision repair factor TFIIH, 3'-5' helicase subunit SSL2
c752_g1_i1	.	.	.	.	.	.	.
c753_g1_i1	.	.	.	.	.	.	.
c754_g1_i1	Emiliania huxleyi CCMP1516 hypothetical protein partial mRNA	tRNA pseudouridine(55) synthase TruB	tRNA pseudouridine synthase B OS=Aromatoleum aromaticum (strain EbN1) GN=truB PE=3 SV=1	R1CZL2.1 PF01509.15;TruB_N;	P:pseudouridine synthesis; F:RNA binding; P:RNA processing; F:pseudouridine synthase activity	ehx:EMIHUDRAFT_44604 hypothetical protein	Predicted pseudouridine synthase
c755_g1_i1	.	.	.	.	.	.	.
c756_g1_i1	Emiliania huxleyi CCMP1516 hypothetical protein partial mRNA <gi|551605608|ref|XM_005784139.1| Emiliania huxleyi CCMP1516 hypothetical protein partial mRNA	predicted protein	Carbonyl reductase [NADPH] 1 OS=Rattus norvegicus GN=Cbr1 PE=1 SV=2	R1DA51.1 PF00106.22;adh_short;	F:calcium-dependent phospholipid binding; C:membrane; C:integral component of membrane; F:oxidoreductase activity; P:oxidation-reduction process	ehx:EMIHUDRAFT_231395 hypothetical protein	Dehydrogenases with different specificities (related to short-chain alcohol dehydrogenases)
c757_g1_i1	.	.	.	.	.	.	.
c760_g1_i1	Emiliania huxleyi CCMP1516 putative proline synthetase co-transcribed protein partial mRNA	putative proline synthetase co-transcribed protein	Pyridoxal phosphate homeostasis protein OS=Bos taurus GN=PLPBP PE=2 SV=1	R1F6B6.1 PF01168.17;Ala_racemase_N;	F:pyridoxal phosphate binding	ehx:EMIHUDRAFT_47597 putative proline synthetase co-transcribed protein	.
c761_g1_i1	Emiliania huxleyi CCMP1516 hypothetical protein partial mRNA	ATP-dependent DNA helicase	ATP-dependent DNA helicase Q1 OS=Mus musculus GN=Recql PE=1 SV=2	W5AW65.1 PF00270.26;DEAD;	F:helicase activity; P:DNA metabolic process; P:cellular response to stress	ehx:EMIHUDRAFT_229087 hypothetical protein	ATP-dependent DNA helicase
c761_g2_i1	Emiliania huxleyi CCMP1516 hypothetical protein partial mRNA	hypothetical protein EMIHUDRAFT_217429	.	.	.	ehx:EMIHUDRAFT_217429 hypothetical protein	.
c762_g1_i1	Emiliania huxleyi CCMP1516 hypothetical protein partial mRNA	hypothetical protein EMIHUDRAFT_230256	.	.	C:integral component of membrane	ehx:EMIHUDRAFT_230256 hypothetical protein	.
c763_g1_i1	Emiliania huxleyi CCMP1516 hypothetical protein partial mRNA	.	.	.	.	.	.
c764_g1_i2	.	.	.	.	.	.	.
c765_g1_i1	.	hypothetical protein EMIHUDRAFT_366369	.	.	F:CoA-transferase activity; C:integral component of membrane	ehx:EMIHUDRAFT_366369 hypothetical protein	.
c766_g1_i2	Emiliania huxleyi CCMP1516 hypothetical protein mRNA	hemolysin III	UPF0073 membrane protein MT1117 OS=Mycobacterium tuberculosis (strain CDC 1551 / Oshkosh) GN=MT1117 PE=3 SV=1	R1CZH3.1 PF03006.17;HlyIII;	C:integral component of membrane	ehx:EMIHUDRAFT_360572 hypothetical protein	.
c767_g1_i1	Emiliania huxleyi CCMP1516 polyketide synthase (PKS5), partial mRNA	peptide synthetase	4-hydroxyphenylalkanoate adenylyltransferase OS=Mycobacterium bovis (strain ATCC BAA-935 / AF2122/97) GN=fadD29 PE=3 SV=1	R1C8E5.1 PF00501.25;AMP-binding;	F:oxidoreductase activity; F:phosphopantetheine binding; P:oxidation-reduction process	ehx:EMIHUDRAFT_632054 PKS5; polyketide synthase	.
c768_g1_i1	.	.	.	.	.	ehx:EMIHUDRAFT_123916 hypothetical protein	.
c769_g1_i1	.	.	.	.	.	.	.
c770_g1_i1	Emiliania huxleyi CCMP1516 hypothetical protein partial mRNA	hypothetical protein EMIHUDRAFT_468063	.	.	F:oxidoreductase activity; P:oxidation-reduction process	ehx:EMIHUDRAFT_468063 hypothetical protein	.
c770_g2_i1	.	.	.	.	.	.	.
c771_g1_i1	Hyphomonas sp. Mor2 genome	UDP-glucose 4-epimerase GalE	UDP-glucose 4-epimerase OS=Rhizobium meliloti (strain 1021) GN=exoB PE=3 SV=1	A0A068SS42.1 PF16363.2;GDP_Man_Dehyd;	F:UDP-glucose 4-epimerase activity; P:galactose metabolic process; F:coenzyme binding	ehx:EMIHUDRAFT_433816 hypothetical protein	UDP-glucose 4-epimerase/UDP-sulfoquinovose synthase
c772_g1_i2	Emiliania huxleyi CCMP1516 hypothetical protein partial mRNA	predicted protein	.	R1E6K2.1 PF03798.13;TRAM_LAG1_CLN8;	C:integral component of membrane	ehx:EMIHUDRAFT_461939 hypothetical protein	.
c773_g1_i1	.	.	.	.	.	.	.
c775_g1_i1	.	.	.	.	.	.	.
c776_g1_i1	.	ddb1- and cul4-associated factor 13	DDB1- and CUL4-associated factor 13 OS=Danio rerio GN=dcaf13 PE=2 SV=1	F2USP9.1 PF12894.4;ANAPC4_WD40;	P:maturation of SSU-rRNA from tricistronic rRNA transcript (SSU-rRNA, 5.8S rRNA, LSU-rRNA); C:nucleolus; F:hydrolase activity; C:small-subunit processome; C:Cul4-RING E3 ubiquitin ligase complex	ehx:EMIHUDRAFT_63613 hypothetical protein	.
c777_g1_i1	Emiliania huxleyi CCMP1516 hypothetical protein partial mRNA	hypothetical protein EMIHUDRAFT_471129	Ubiquilin OS=Dictyostelium discoideum GN=ubqln PE=1 SV=1	R1CXB7.1 PF00240.20;ubiquitin;	F:damaged DNA binding; C:nucleus; P:nucleotide-excision repair; P:proteasome-mediated ubiquitin-dependent protein catabolic process	ehx:EMIHUDRAFT_471129 hypothetical protein	Nucleotide excision repair factor NEF2, RAD23 component
c778_g1_i1	Emiliania huxleyi CCMP1516 hypothetical protein mRNA	putative flavin-containing monooxygenase 1	Dimethylaniline monooxygenase [N-oxide-forming] 3 OS=Macaca mulatta GN=FMO3 PE=2 SV=3	R1CZQ0.1 PF00743.16;FMO-like;	F:N,N-dimethylaniline monooxygenase activity; F:flavin adenine dinucleotide binding; F:NADP binding; P:oxidation-reduction process	ehx:EMIHUDRAFT_413815 hypothetical protein	Flavin-containing monooxygenase
c779_g1_i1	Emiliania huxleyi CCMP1516 hypothetical protein partial mRNA	.	.	.	.	ehx:EMIHUDRAFT_413895 hypothetical protein	.
c780_g1_i1	.	.	.	.	.	.	.
c782_g1_i1	.	.	.	.	.	.	.
c784_g1_i1	Emiliania huxleyi CCMP1516 hypothetical protein partial mRNA	hypothetical protein EMIHUDRAFT_449218	.	.	.	ehx:EMIHUDRAFT_449218 hypothetical protein	.
c785_g1_i1	.	.	.	.	.	.	.
c786_g1_i1	.	phosphoribosylformylglycinamidine synthase subunit PurS	Phosphoribosylformylglycinamidine synthase subunit PurS OS=Bacillus subtilis (strain 168) GN=purS PE=1 SV=1	Q0BYZ8.1 PF02700.11;PurS;	F:phosphoribosylformylglycinamidine synthase activity; F:ATP binding; C:cytoplasm; P:'de novo' IMP biosynthetic process	.	.
c787_g1_i1	Emiliania huxleyi CCMP1516 hypothetical protein partial mRNA	hypothetical protein EMIHUDRAFT_218803	.	.	.	ehx:EMIHUDRAFT_198520 hypothetical protein	.
c788_g1_i2	Emiliania huxleyi CCMP1516 hypothetical protein mRNA	hypothetical protein EMIHUDRAFT_437766	.	.	P:ubiquitin-dependent protein catabolic process; P:protein deubiquitination; F:thiol-dependent ubiquitinyl hydrolase activity	ehx:EMIHUDRAFT_437766 hypothetical protein	.
c790_g1_i1	.	.	.	.	.	.	.
c791_g1_i1	.	.	.	.	.	.	.
c792_g1_i1	Hyphomonas sp. Mor2 genome	M28 family peptidase	Pirin-like protein CC_3178 OS=Caulobacter crescentus (strain ATCC 19089 / CB15) GN=CC_3178 PE=3 SV=1	Q0C0F6.1 PF04389.14;Peptidase_M28;	.	ehx:EMIHUDRAFT_457350 Pirin-like protein	Transferrin receptor and related proteins containing the protease-associated (PA) domain
c793_g1_i1	.	.	.	.	.	.	.
c794_g1_i1	Emiliania huxleyi CCMP1516 hypothetical protein partial mRNA	hypothetical protein EMIHUDRAFT_242264	.	.	.	ehx:EMIHUDRAFT_242264 hypothetical protein	.
c795_g1_i1	.	.	.	.	.	.	.
c796_g1_i1	Emiliania huxleyi CCMP1516 hypothetical protein partial mRNA	hypothetical protein EMIHUDRAFT_112595	.	.	.	ehx:EMIHUDRAFT_112595 hypothetical protein	.
c798_g1_i1	Emiliania huxleyi CCMP1516 gamma-glutamyl transferase (GGT3), partial mRNA	gamma-glutamyl transferase	.	R1E2P4.1 PF12796.4;Ank_2;	F:transferase activity	ehx:EMIHUDRAFT_239702 hypothetical protein	Ankyrin repeat protein
c799_g1_i1	.	.	.	.	.	.	.
c801_g1_i1	Emiliania huxleyi CCMP1516 hypothetical protein mRNA	.	.	.	.	ehx:EMIHUDRAFT_449488 hypothetical protein	.
c802_g1_i1	Emiliania huxleyi CCMP1516 hypothetical protein partial mRNA	hypothetical protein EMIHUDRAFT_111480	.	.	.	ehx:EMIHUDRAFT_111480 hypothetical protein	.
c804_g1_i1	Emiliania huxleyi CCMP1516 hypothetical protein partial mRNA	.	.	.	.	ehx:EMIHUDRAFT_225396 hypothetical protein	.
c805_g1_i1	Emiliania huxleyi CCMP1516 hypothetical protein partial mRNA	.	.	.	.	.	.
c806_g1_i1	.	.	.	.	.	.	.
c807_g1_i2	Emiliania huxleyi clone JGIACCU-13K1, complete sequence	hypothetical protein EMIHUDRAFT_434188	.	R1EZQ1.1 PF00642.21;zf-CCCH;	C:nucleus; F:metal ion binding	ehx:EMIHUDRAFT_434188 hypothetical protein	.
c808_g1_i1	.	long-chain fatty acid--CoA ligase	Long-chain-fatty-acid--CoA ligase OS=Salmonella typhi GN=fadD PE=3 SV=1	A8LSC8.1 PF13193.3;AMP-binding_C;	F:fatty acid ligase activity; C:membrane; F:CoA-ligase activity	ehx:EMIHUDRAFT_105777 AMP-dependent synthetase and ligase	.
c809_g1_i2	Emiliania huxleyi CCMP1516 hypothetical protein partial mRNA	hypothetical protein EMIHUDRAFT_243969	.	.	.	ehx:EMIHUDRAFT_243969 hypothetical protein	.
c812_g1_i1	Emiliania huxleyi CCMP1516 hypothetical protein partial mRNA <gi|551572765|ref|XM_005772149.1| Emiliania huxleyi CCMP1516 hypothetical protein partial mRNA	hypothetical protein EMIHUDRAFT_196315	.	.	.	ehx:EMIHUDRAFT_242622 hypothetical protein	.
c813_g1_i1	.	.	.	.	.	.	.
c814_g1_i1	.	peptidylprolyl isomerase	FK506-binding protein 1 OS=Candida glabrata (strain ATCC 2001 / CBS 138 / JCM 3761 / NBRC 0622 / NRRL Y-65) GN=FPR1 PE=1 SV=1	D7FVA7.1 PF00254.25;FKBP_C;	P:protein peptidyl-prolyl isomerization; F:peptidyl-prolyl cis-trans isomerase activity; F:isomerase activity	ehx:EMIHUDRAFT_48949 FKBP-type peptidyl-prolyl cis-trans isomerase	FKBP-type peptidyl-prolyl cis-trans isomerase
c815_g1_i1	Emiliania huxleyi CCMP1516 hypothetical protein partial mRNA	hypothetical protein EMIHUDRAFT_428434	.	.	.	ehx:EMIHUDRAFT_428434 hypothetical protein	.
c816_g1_i1	Emiliania huxleyi CCMP1516 hypothetical protein partial mRNA	predicted protein	.	R1DTB4.1 PF01425.18;Amidase;	F:amidase activity	ehx:EMIHUDRAFT_209698 hypothetical protein	.
c817_g1_i1	.	.	.	.	.	.	.
c818_g1_i1	.	.	.	.	.	.	.
c819_g1_i2	.	.	.	.	.	.	.
c821_g1_i1	Emiliania huxleyi CCMP1516 hypothetical protein partial mRNA	predicted protein	.	.	C:membrane; C:integral component of membrane	ehx:EMIHUDRAFT_229148 hypothetical protein	.
c822_g1_i1	Emiliania huxleyi CCMP1516 superoxide dismutase, manganese (SOD2A), mRNA	.	.	.	.	.	.
c823_g1_i1	Emiliania huxleyi CCMP1516 hypothetical protein partial mRNA	Nucleolar and coiled-body phosphoprotein 1	Suppressor protein SRP40 OS=Saccharomyces cerevisiae (strain ATCC 204508 / S288c) GN=SRP40 PE=1 SV=2	R1E6G5.1 PF05022.9;SRP40_C;	C:nucleoplasm; C:nucleolus	ehx:EMIHUDRAFT_240471 hypothetical protein	Nucleolar GTPase/ATPase p130
c824_g1_i1	.	.	.	.	.	.	.
c825_g1_i1	.	.	.	.	.	.	.
c825_g2_i1	.	hypothetical protein Ctob_002488	.	.	.	.	.
c826_g1_i1	.	.	.	.	.	.	.
c827_g1_i2	Emiliania huxleyi CCMP1516 hypothetical protein partial mRNA	glycosyltransferase family 1 protein	GDP-mannose-dependent alpha-mannosyltransferase OS=Corynebacterium glutamicum (strain ATCC 13032 / DSM 20300 / JCM 1318 / LMG 3730 / NCIMB 10025) GN=mgtA PE=1 SV=1	R1DVJ9.1 PF13439.3;Glyco_transf_4;	F:transferase activity	ehx:EMIHUDRAFT_97678 hypothetical protein	.
c828_g1_i2	Emiliania huxleyi CCMP1516 hypothetical protein partial mRNA	DEP domain containing protein	Vacuolar membrane-associated protein IML1 OS=Ustilago maydis (strain 521 / FGSC 9021) GN=IML1 PE=3 SV=1	R1FHZ8.1 PF12257.5;DUF3608;	F:GTPase activator activity; C:intracellular; F:hydrolase activity; P:protein metabolic process; P:negative regulation of TOR signaling; P:cellular response to amino acid starvation; F:ion binding; C:GATOR1 complex	ehx:EMIHUDRAFT_230310 hypothetical protein	.
c829_g1_i2	Emiliania huxleyi CCMP1516 hypothetical protein partial mRNA	myosin-like protein	Myosin heavy chain 95F OS=Drosophila melanogaster GN=jar PE=2 SV=4	R1E0H0.1 PF00063.18;Myosin_head;	F:motor activity; F:actin binding; F:ATP binding; C:myosin complex	ehx:EMIHUDRAFT_210818 hypothetical protein	Myosin class VI heavy chain
c831_g1_i1	Emiliania huxleyi CCMP1516 hypothetical protein partial mRNA	.	.	.	.	.	.
c832_g1_i1	.	.	.	.	.	ehx:EMIHUDRAFT_444478 hypothetical protein	.
c833_g1_i1	Emiliania huxleyi CCMP1516 hypothetical protein partial mRNA	hypothetical protein EMIHUDRAFT_121535	.	.	C:integral component of membrane	ehx:EMIHUDRAFT_121535 hypothetical protein	.
c834_g1_i1	Emiliania huxleyi CCMP1516 hypothetical protein partial mRNA	hypothetical protein EMIHUDRAFT_102025	.	.	.	ehx:EMIHUDRAFT_102025 hypothetical protein	.
c834_g2_i1	Emiliania huxleyi CCMP1516 hypothetical protein partial mRNA	hypothetical protein EMIHUDRAFT_102025	.	.	.	ehx:EMIHUDRAFT_102025 hypothetical protein	.
c835_g1_i1	Hyphomonas sp. Mor2 genome	SDR family oxidoreductase	Oxidoreductase UcpA OS=Escherichia coli (strain K12) GN=ucpA PE=1 SV=3	Q0BWH0.1 PF13561.3;adh_short_C2;	.	ehx:EMIHUDRAFT_433820 3-oxoacyl-reductase	Reductases with broad range of substrate specificities
c835_g2_i1	Hyphomonas sp. Mor2 genome	SDR family oxidoreductase	.	Q0BWH0.1 PF13561.3;adh_short_C2;	F:molecular_function; P:biological_process	.	Reductases with broad range of substrate specificities
c836_g1_i1	Emiliania huxleyi CCMP1516 hypothetical protein partial mRNA	hypothetical protein EMIHUDRAFT_108999	.	.	C:integral component of membrane	ehx:EMIHUDRAFT_108999 hypothetical protein	.
c837_g1_i2	.	.	.	.	.	ehx:EMIHUDRAFT_233304 hypothetical protein	.
c838_g1_i1	Emiliania huxleyi CCMP1516 hypothetical protein partial mRNA	hypothetical protein EMIHUDRAFT_221946	.	.	C:integral component of membrane	ehx:EMIHUDRAFT_458507 hypothetical protein	.
c840_g1_i1	Emiliania huxleyi CCMP1516 hypothetical protein partial mRNA	.	.	.	.	.	.
c841_g1_i1	.	.	.	.	.	.	.
c842_g1_i1	Hyphomonas sp. Mor2 genome	DUF1501 domain-containing protein	NADH dehydrogenase [ubiquinone] iron-sulfur protein 4, mitochondrial OS=Bos taurus GN=NDUFS4 PE=1 SV=1	A0A097AZY2.1 PF07394.9;DUF1501;	.	ehx:EMIHUDRAFT_104418 hypothetical protein	.
c843_g1_i1	.	E3 ubiquitin-protein ligase HERC2	.	.	F:catalytic activity	ehx:EMIHUDRAFT_222107 hypothetical protein	.
c845_g1_i1	.	S9 family peptidase	.	.	F:aminopeptidase activity; P:proteolysis; F:serine-type peptidase activity	.	.
c845_g2_i1	.	S9 family peptidase	.	.	.	.	.
c846_g1_i1	.	.	.	.	.	.	.
c847_g1_i1	.	.	.	.	.	.	.
c848_g1_i1	.	.	.	.	.	.	.
c849_g1_i1	Emiliania huxleyi CCMP1516 hypothetical protein partial mRNA	hypothetical protein EMIHUDRAFT_451944	.	.	C:nucleus; P:proteolysis; F:peptidase activity	ehx:EMIHUDRAFT_451944 hypothetical protein	.
c850_g1_i1	Emiliania huxleyi CCMP1516 RasGEF, GEF for ras-like GTPase (RasGEF), partial mRNA	.	.	.	.	ehx:EMIHUDRAFT_521924 RasGEF; RasGEF, GEF for ras-like GTPase	.
c853_g1_i2	Emiliania huxleyi CCMP1516 hypothetical protein partial mRNA	hypothetical protein EMIHUDRAFT_254324	.	.	.	ehx:EMIHUDRAFT_254324 hypothetical protein	.
c856_g1_i2	.	DNA endonuclease RBBP8	.	H3GU29.1 PF08573.7;SAE2;	F:endonuclease activity; P:DNA repair; P:nucleic acid phosphodiester bond hydrolysis	.	.
c858_g1_i1	.	.	.	.	.	.	.
c859_g1_i1	.	.	.	.	.	ehx:EMIHUDRAFT_250387 hypothetical protein	.
c860_g1_i1	Emiliania huxleyi CCMP1516 hypothetical protein partial mRNA	hypothetical protein EMIHUDRAFT_201565	.	.	P:methionine biosynthetic process; P:phosphorylation; F:S-methyl-5-thioribose kinase activity	ehx:EMIHUDRAFT_201565 hypothetical protein	.
c863_g1_i1	Emiliania huxleyi CCMP1516 hypothetical protein partial mRNA	hypothetical protein EMIHUDRAFT_197012	.	.	F:DNA binding; P:DNA endoreduplication	ehx:EMIHUDRAFT_197012 hypothetical protein	.
c864_g1_i1	Emiliania huxleyi CCMP1516 hypothetical protein partial mRNA	uridine kinase	Nicotinamide riboside kinase 1 OS=Homo sapiens GN=NMRK1 PE=1 SV=1	R1F774.1 PF01656.20;CbiA;	P:nucleotide biosynthetic process; F:transferase activity; P:organonitrogen compound biosynthetic process	ehx:EMIHUDRAFT_114220 hypothetical protein	Uncharacterized protein of the uridine kinase family
c865_g1_i2	Emiliania huxleyi CCMP1516 hypothetical protein partial mRNA	.	.	.	.	ehx:EMIHUDRAFT_242176 hypothetical protein	.
c866_g1_i1	.	hypothetical protein EMIHUDRAFT_451186	.	.	F:DNA binding	ehx:EMIHUDRAFT_216961 hypothetical protein	.
c867_g1_i1	.	DEAD/DEAH box helicase	DEAD-box ATP-dependent RNA helicase CshC OS=Bacillus cereus (strain ATCC 14579 / DSM 31 / JCM 2152 / NBRC 15305 / NCIMB 9373 / NRRL B-3711) GN=cshC PE=2 SV=1	R6PRT7.1 PF00271.28;Helicase_C;	F:hydrolase activity; F:organic cyclic compound binding; F:heterocyclic compound binding	ehx:EMIHUDRAFT_230649 hypothetical protein	ATP-dependent RNA helicase
c868_g1_i1	.	predicted protein	.	.	C:membrane; C:integral component of membrane; C:extrinsic component of mitochondrial inner membrane; F:translation regulator activity; P:positive regulation of mitochondrial translation	.	.
c869_g1_i1	Emiliania huxleyi CCMP1516 hypothetical protein partial mRNA	ribosome biogenesis protein bop1	Ribosome biogenesis protein BOP1 homolog OS=Anopheles gambiae GN=AGAP007128 PE=3 SV=4	R1DXU7.1 PF00400.29;WD40;	P:maturation of LSU-rRNA from tricistronic rRNA transcript (SSU-rRNA, 5.8S rRNA, LSU-rRNA); P:maturation of 5.8S rRNA from tricistronic rRNA transcript (SSU-rRNA, 5.8S rRNA, LSU-rRNA); C:nucleoplasm; C:preribosome, large subunit precursor; F:ribonucleoprotein complex binding; C:PeBoW complex	ehx:EMIHUDRAFT_212568 hypothetical protein	WD40 repeat nucleolar protein Bop1, involved in ribosome biogenesis
c871_g1_i1	.	nicotinate-nucleotide--dimethylbenzimidazole phosphoribosyltransferase	Nicotinate-nucleotide--dimethylbenzimidazole phosphoribosyltransferase OS=Brucella canis (strain ATCC 23365 / NCTC 10854) GN=cobT PE=3 SV=1	Q0C0F1.1 PF02277.14;DBI_PRT;	F:nicotinate-nucleotide-dimethylbenzimidazole phosphoribosyltransferase activity; P:cobalamin biosynthetic process	.	.
c871_g2_i1	.	nicotinate-nucleotide--dimethylbenzimidazole phosphoribosyltransferase	Nicotinate-nucleotide--dimethylbenzimidazole phosphoribosyltransferase OS=Herpetosiphon aurantiacus (strain ATCC 23779 / DSM 785) GN=cobT PE=3 SV=1	Q0C0F1.1 PF02277.14;DBI_PRT;	F:nicotinate-nucleotide-dimethylbenzimidazole phosphoribosyltransferase activity; P:cobalamin biosynthetic process	.	.
c872_g1_i1	Emiliania huxleyi CCMP1516 hypothetical protein mRNA	hypothetical protein EMIHUDRAFT_370878	.	.	.	ehx:EMIHUDRAFT_354567 hypothetical protein	.
c874_g1_i1	.	hypothetical protein Ctob_007793	.	.	C:membrane; C:integral component of membrane; P:protein ubiquitination; F:metal ion binding; F:ubiquitin protein ligase activity	ehx:EMIHUDRAFT_447643 hypothetical protein	.
c874_g2_i1	.	.	.	.	.	.	.
c875_g1_i1	.	.	.	.	.	.	.
c879_g1_i1	.	.	.	.	.	.	.
c880_g1_i1	.	.	.	.	.	.	.
c881_g1_i1	.	.	.	.	.	.	.
c882_g1_i1	.	hypothetical protein EMIHUDRAFT_196299	.	.	F:microtubule motor activity; P:microtubule-based movement	ehx:EMIHUDRAFT_196299 hypothetical protein	.
c882_g2_i1	.	hypothetical protein EMIHUDRAFT_122557	.	.	.	.	.
c883_g1_i1	Emiliania huxleyi CCMP1516 hypothetical protein partial mRNA	hypothetical protein EMIHUDRAFT_108087	.	.	.	ehx:EMIHUDRAFT_108087 hypothetical protein	.
c884_g1_i1	.	.	.	.	.	.	.
c885_g1_i1	.	MATE efflux family	Protein DETOXIFICATION 49 OS=Arabidopsis thaliana GN=DTX49 PE=2 SV=1	A4RQH6.1 PF01554.15;MatE;	P:drug transmembrane transport; F:drug transmembrane transporter activity; F:antiporter activity; C:membrane; C:integral component of membrane; P:transmembrane transport	ehx:EMIHUDRAFT_199629 hypothetical protein	.
c887_g1_i1	.	fbox-lrr protein	.	.	F:nucleic acid binding; F:protein kinase activity; F:ATP binding; P:protein phosphorylation; C:membrane; C:integral component of membrane; F:kinase activity; P:phosphorylation	.	.
c888_g1_i1	Emiliania huxleyi CCMP1516 hypothetical protein partial mRNA	RNA 3'-phosphate cyclase	RNA 3'-terminal phosphate cyclase OS=Mus musculus GN=RtcA PE=1 SV=2	R1EWK9.1 PF01137.18;RTC;	F:RNA-3'-phosphate cyclase activity; P:RNA processing	ehx:EMIHUDRAFT_427089 hypothetical protein	RNA 3'-terminal phosphate cyclase
c889_g1_i1	Emiliania huxleyi CCMP1516 hypothetical protein partial mRNA	hypothetical protein EMIHUDRAFT_468055	.	.	.	ehx:EMIHUDRAFT_468055 hypothetical protein	.
c890_g1_i1	.	.	.	.	.	.	.
c892_g1_i1	.	.	.	.	.	.	.
c894_g1_i1	Emiliania huxleyi CCMP1516 hypothetical protein partial mRNA	mid region of cactin-domain-containing protein	Cactin OS=Arabidopsis thaliana GN=CTN PE=1 SV=1	R1DLG3.1 PF10312.6;Cactin_mid;	C:nucleus; P:embryo development ending in seed dormancy	ehx:EMIHUDRAFT_461772 hypothetical protein	Cactin
c896_g1_i1	.	.	.	.	.	.	.
c898_g1_i1	Emiliania huxleyi CCMP1516 hypothetical protein partial mRNA	hypothetical protein EMIHUDRAFT_239008	.	.	.	ehx:EMIHUDRAFT_209010 hypothetical protein	.
c901_g1_i2	Emiliania huxleyi CCMP1516 hypothetical protein partial mRNA	pseudouridine synthase	Ribosomal large subunit pseudouridine synthase E OS=Xanthomonas campestris pv. campestris (strain ATCC 33913 / DSM 3586 / NCPPB 528 / LMG 568 / P 25) GN=rluE PE=3 SV=1	.	P:pseudouridine synthesis; F:RNA binding; F:pseudouridine synthase activity	ehx:EMIHUDRAFT_105936 hypothetical protein	.
c902_g1_i1	Emiliania huxleyi CCMP1516 hypothetical protein partial mRNA	hypothetical protein EMIHUDRAFT_454231	.	.	.	ehx:EMIHUDRAFT_454231 hypothetical protein	.
c902_g2_i1	.	.	.	.	.	.	.
c903_g1_i1	.	.	.	.	.	.	.
c908_g1_i1	Emiliania huxleyi CCMP1516 hypothetical protein partial mRNA	protein SIP5 isoform X2	Protein SIP5 OS=Vanderwaltozyma polyspora (strain ATCC 22028 / DSM 70294) GN=SIP5 PE=3 SV=1	.	C:cytoplasm	ehx:EMIHUDRAFT_247056 hypothetical protein	Putative Zn-finger protein
c912_g1_i1	Hyphomonas sp. Mor2 genome	ArsR family transcriptional regulator	HTH-type transcriptional regulator Rv2034 OS=Mycobacterium tuberculosis (strain ATCC 25618 / H37Rv) GN=Rv2034 PE=1 SV=3	Q1DEH9.1 PF08327.8;AHSA1;	F:DNA-binding transcription factor activity; P:regulation of transcription, DNA-templated	.	.
c913_g1_i1	.	.	.	.	.	.	.
c913_g2_i1	.	.	.	.	.	.	.
c914_g1_i1	.	.	.	.	.	.	.
c916_g1_i1	.	.	.	.	.	.	.
c917_g1_i1	.	.	.	.	.	.	.
c917_g2_i1	Emiliania huxleyi CCMP1516 hypothetical protein partial mRNA	callose synthase	Callose synthase 9 OS=Arabidopsis thaliana GN=CALS9 PE=2 SV=2	R1E1F1.1 PF02364.12;Glucan_synthase;	C:1,3-beta-D-glucan synthase complex; F:1,3-beta-D-glucan synthase activity; P:(1->3)-beta-D-glucan biosynthetic process; C:integral component of membrane	ehx:EMIHUDRAFT_449354 hypothetical protein	1,3-beta-glucan synthase/callose synthase catalytic subunit
c918_g1_i1	Emiliania huxleyi CCMP1516 hypothetical protein partial mRNA	hypothetical protein EMIHUDRAFT_222253	.	.	.	ehx:EMIHUDRAFT_222253 hypothetical protein	.
c919_g1_i1	.	.	.	.	.	.	.
c920_g1_i1	.	crotonase/enoyl-CoA hydratase family protein	.	Q0BYI7.1 PF00378.17;ECH_1;	F:isomerase activity; F:sequence-specific DNA binding	.	.
c922_g1_i1	.	.	.	.	.	.	.
c923_g1_i1	Hyphomonas sp. Mor2 genome	hypothetical protein	.	.	F:DNA binding; P:transcription, DNA-templated; P:regulation of transcription, DNA-templated; C:membrane; C:integral component of membrane	.	.
c925_g1_i1	Emiliania huxleyi CCMP1516 hypothetical protein partial mRNA <gi|551626035|ref|XM_005793037.1| Emiliania huxleyi CCMP1516 hypothetical protein partial mRNA	hypothetical protein EMIHUDRAFT_219539	.	.	C:integral component of membrane	ehx:EMIHUDRAFT_222383 hypothetical protein	.
c928_g1_i1	Rattus norvegicus TL0ABA45YC02 mRNA sequence	collagen alpha-1(I) chain-like	.	.	.	.	.
c930_g1_i1	.	hypothetical protein EMIHUDRAFT_118347	.	.	.	ehx:EMIHUDRAFT_118347 hypothetical protein	.
c931_g1_i1	.	Heat shock protein sti1-like protein	Heat shock protein sti1 homolog OS=Schizosaccharomyces pombe (strain 972 / ATCC 24843) GN=sti1 PE=3 SV=1	E7M081.1 PF10300.6;DUF3808;	F:ATPase inhibitor activity; P:negative regulation of catalytic activity; F:Hsp90 protein binding	ehx:EMIHUDRAFT_201997 hypothetical protein	Molecular co-chaperone STI1
c932_g1_i1	.	.	.	.	.	.	.
c933_g1_i1	.	.	.	.	.	.	.
c934_g1_i1	.	.	.	.	.	.	.
c935_g1_i1	Emiliania huxleyi CCMP1516 vacuolar protein sorting protein 31A (VPS31A), mRNA	hypothetical protein EMIHUDRAFT_244504	.	.	.	ehx:EMIHUDRAFT_244504 hypothetical protein	.
c936_g1_i1	Emiliania huxleyi CCMP1516 signal peptidase I partial mRNA	signal peptidase I	.	.	P:proteolysis; F:serine-type peptidase activity; C:integral component of membrane	ehx:EMIHUDRAFT_233673 signal peptidase I	.
c938_g1_i1	Emiliania huxleyi CCMP1516 hypothetical protein partial mRNA	protein phosphatase 2c 80	.	R1BI55.1 PF07653.14;SH3_2;	F:catalytic activity	ehx:EMIHUDRAFT_216911 hypothetical protein	.
c939_g1_i1	Emiliania huxleyi CCMP1516 hypothetical protein partial mRNA	hypothetical protein EMIHUDRAFT_469028	.	.	F:amidase activity	ehx:EMIHUDRAFT_469028 hypothetical protein	.
c943_g1_i1	.	.	.	.	.	.	.
c946_g1_i1	.	.	.	.	.	.	.
c947_g1_i1	.	MFS transporter	Uncharacterized MFS-type transporter YfiS OS=Bacillus subtilis (strain 168) GN=yfiS PE=3 SV=1	Q0ATG7.1 PF05977.10;MFS_3;	C:integral component of membrane	.	.
c948_g1_i1	Emiliania huxleyi CCMP1516 hypothetical protein partial mRNA	hypothetical protein EMIHUDRAFT_440285, partial	.	.	.	ehx:EMIHUDRAFT_440285 hypothetical protein	.
c949_g1_i1	.	.	.	.	.	.	.
c951_g1_i1	.	.	Pleckstrin homology domain-containing family F member 2 OS=Gallus gallus GN=PLEKHF2 PE=2 SV=1	R1E8N6.1 PF01363.18;FYVE;	.	ehx:EMIHUDRAFT_117971 hypothetical protein	.
c952_g1_i1	Hyphomonas sp. Mor2 genome	3-oxoacyl-ACP synthase	3-oxoacyl-[acyl-carrier-protein] synthase 3 OS=Hyphomonas neptunium (strain ATCC 15444) GN=fabH PE=3 SV=1	Q0C313.1 PF02504.12;FA_synthesis;	F:3-oxoacyl-[acyl-carrier-protein] synthase activity; C:cytoplasm; P:fatty acid biosynthetic process; P:phospholipid metabolic process; F:beta-ketoacyl-acyl-carrier-protein synthase III activity	ehx:EMIHUDRAFT_447603 hypothetical protein	.
c954_g1_i1	.	.	.	.	.	.	.
c955_g1_i1	.	.	.	.	.	.	.
c956_g1_i1	[Haemophilus] ducreyi strain GU3 genome	Uncharacterised protein	.	.	F:peptidase activity; C:membrane	.	.
c957_g1_i1	Emiliania huxleyi CCMP1516 hypothetical protein partial mRNA	molybdate ABC transporter ATP-binding protein ModF	Putative molybdenum transport ATP-binding protein ModF OS=Escherichia coli (strain K12) GN=modF PE=3 SV=2	R1BM31.1 PF00005.24;ABC_tran;	F:ATP binding; F:ATPase activity	ehx:EMIHUDRAFT_215521 hypothetical protein	Predicted transporter (ABC superfamily)
c958_g1_i1	Hyphomonas sp. Mor2 genome	putative serine acetyltransferase	.	.	F:transferase activity	.	.
c960_g1_i1	.	.	.	.	.	.	.
c962_g1_i1	Emiliania huxleyi CCMP1516 hypothetical protein mRNA	hypothetical protein EMIHUDRAFT_110400	.	.	P:lipid metabolic process; F:hydrolase activity	ehx:EMIHUDRAFT_110400 hypothetical protein	.
c963_g1_i1	.	FK506-binding protein 59	FK506-binding protein 59 OS=Drosophila melanogaster GN=FKBP59 PE=1 SV=1	A0A087SP16.1 PF00254.25;FKBP_C;	P:protein peptidyl-prolyl isomerization; F:peptidyl-prolyl cis-trans isomerase activity; F:FK506 binding; C:inaD signaling complex; F:isomerase activity; F:heat shock protein binding; P:detection of light stimulus involved in visual perception; P:regulation of calcium ion transport	ehx:EMIHUDRAFT_206643 FKBP-type peptidyl-prolyl cis-trans isomerase	FKBP-type peptidyl-prolyl cis-trans isomerase
c964_g1_i1	Emiliania huxleyi CCMP1516 hypothetical protein partial mRNA	callose synthase	Callose synthase 12 OS=Arabidopsis thaliana GN=CALS12 PE=2 SV=1	A0A067CG44.1 PF14288.3;FKS1_dom1;	C:1,3-beta-D-glucan synthase complex; F:1,3-beta-D-glucan synthase activity; P:(1->3)-beta-D-glucan biosynthetic process; C:integral component of membrane	ehx:EMIHUDRAFT_448791 hypothetical protein	1,3-beta-glucan synthase/callose synthase catalytic subunit
c965_g1_i1	Emiliania huxleyi CCMP1516 hypothetical protein mRNA	hypothetical protein EMIHUDRAFT_440019	Glycosyltransferase-like At2g41451 OS=Arabidopsis thaliana GN=At2g41451 PE=3 SV=1	R1FYY2.1 PF13704.3;Glyco_tranf_2_4;	P:protein peptidyl-prolyl isomerization; F:peptidyl-prolyl cis-trans isomerase activity; F:catalytic activity; P:polyamine biosynthetic process; C:membrane; C:integral component of membrane; F:transferase activity; F:isomerase activity; F:metal ion binding	ehx:EMIHUDRAFT_440019 hypothetical protein	.
c966_g1_i1	Emiliania huxleyi CCMP1516 hypothetical protein partial mRNA	16S rRNA (cytosine(1402)-N(4))-methyltransferase RsmH	Ribosomal RNA small subunit methyltransferase H OS=Salinibacter ruber (strain DSM 13855 / M31) GN=rsmH PE=3 SV=1	R1D6Z0.1 PF01795.16;Methyltransf_5;	P:rRNA processing; F:methyltransferase activity; P:methylation	ehx:EMIHUDRAFT_55391 hypothetical protein	Putative SAM dependent methyltransferases
c967_g1_i3	Emiliania huxleyi CCMP1516 hypothetical protein partial mRNA	hypothetical protein EMIHUDRAFT_449671, partial	.	.	.	ehx:EMIHUDRAFT_449671 hypothetical protein	.
c968_g1_i1	Emiliania huxleyi CCMP1516 hypothetical protein mRNA	hypothetical protein EMIHUDRAFT_458073	.	R1EQZ6.1 PF03151.13;TPT;	C:integral component of membrane	ehx:EMIHUDRAFT_458073 hypothetical protein	Glucose-6-phosphate/phosphate and phosphoenolpyruvate/phosphate antiporter
c970_g1_i1	Emiliania huxleyi CCMP1516 hypothetical protein mRNA	PLC-like phosphodiesterase	Inactive phospholipase C-like protein 1 OS=Homo sapiens GN=PLCL1 PE=1 SV=3	R1FQ05.1 PF00387.16;PI-PLC-Y;	F:phosphatidylinositol phospholipase C activity; C:intracellular; P:lipid metabolic process; P:intracellular signal transduction	ehx:EMIHUDRAFT_433276 hypothetical protein	Phosphoinositide-specific phospholipase C
c971_g1_i1	Emiliania huxleyi CCMP1516 mitochondrial substrate carrier family protein partial mRNA	mitoferrin-like protein	Mitochondrial RNA-splicing protein MRS4 OS=Saccharomyces cerevisiae (strain ATCC 204508 / S288c) GN=MRS4 PE=1 SV=1	R1D9M4.1 PF00153.24;Mito_carr;	C:integral component of membrane	ehx:EMIHUDRAFT_43613 mitochondrial substrate carrier family protein	Mitochondrial carrier protein MRS3/4
c973_g1_i1	Emiliania huxleyi CCMP1516 hypothetical protein partial mRNA	AAA-domain-containing protein	Ribosome biogenesis ATPase RIX7 OS=Saccharomyces cerevisiae (strain ATCC 204508 / S288c) GN=RIX7 PE=1 SV=1	R1CVG9.1 PF00004.26;AAA;	F:ATP binding	ehx:EMIHUDRAFT_45138 hypothetical protein	.
c974_g1_i1	.	.	.	.	.	.	.
c977_g1_i2	Emiliania huxleyi CCMP1516 hypothetical protein partial mRNA	.	.	.	.	.	.
c978_g1_i1	Emiliania huxleyi CCMP1516 hypothetical protein mRNA	hypothetical protein EMIHUDRAFT_433122	Translation initiation factor IF-3 OS=Caldanaerobacter subterraneus subsp. tengcongensis (strain DSM 15242 / JCM 11007 / NBRC 100824 / MB4) GN=infC PE=3 SV=1	R1D399.1 PF00707.19;IF3_C;	F:translation initiation factor activity; P:translational initiation	ehx:EMIHUDRAFT_364088 hypothetical protein	.
c979_g1_i1	.	.	.	.	.	.	.
c980_g1_i1	.	.	.	.	.	.	.
c981_g1_i1	.	.	.	.	.	.	.
c983_g1_i1	Emiliania huxleyi CCMP1516 hypothetical protein partial mRNA	.	.	.	.	.	.
c984_g1_i1	Emiliania huxleyi CCMP1516 hypothetical protein mRNA	hypothetical protein EMIHUDRAFT_432099	.	.	.	ehx:EMIHUDRAFT_432099 hypothetical protein	.
c986_g1_i1	.	.	.	.	.	.	.
c987_g1_i1	Emiliania huxleyi CCMP1516 hypothetical protein partial mRNA	hypothetical protein EMIHUDRAFT_452340	.	.	.	ehx:EMIHUDRAFT_452340 hypothetical protein	.
c988_g1_i1	Emiliania huxleyi CCMP1516 putative glutathione dehydrogenase (GDA6), partial mRNA	glutathione S-transferase	Probable glutathione S-transferase DHAR2, chloroplastic OS=Oryza sativa subsp. japonica GN=DHAR2 PE=2 SV=1	R1E936.1 PF13410.3;GST_C_2;	F:transferase activity; C:motile cilium	ehx:EMIHUDRAFT_115948 GDA6; putative glutathione dehydrogenase	.
c989_g1_i1	Emiliania huxleyi CCMP1516 hypothetical protein partial mRNA	hypothetical protein EMIHUDRAFT_241505	.	.	F:metal ion binding	ehx:EMIHUDRAFT_241505 hypothetical protein	.
c990_g1_i1	.	.	.	.	.	.	.
c991_g1_i1	.	E3 ubiquitin ligase	E3 ISG15--protein ligase Herc6 OS=Mus musculus GN=Herc6 PE=2 SV=1	R1F0E2.1 PF00415.15;RCC1;	F:catalytic activity	ehx:EMIHUDRAFT_631926 hypothetical protein	Uncharacterized conserved protein, contains ankyrin and BTB/POZ domains
c992_g1_i1	.	shikimate kinase	.	W0JAD7.1 PF07931.9;CPT;	F:kinase activity; P:phosphorylation	.	.
c992_g2_i1	.	shikimate kinase	.	.	F:kinase activity; P:phosphorylation	.	.
c994_g1_i1	.	.	.	.	.	.	.
c996_g1_i1	.	.	.	.	.	.	.
c1000_g1_i1	.	ankyrin repeat domain-containing protein	Serine/threonine-protein phosphatase 6 regulatory ankyrin repeat subunit C OS=Gallus gallus GN=ANKRD52 PE=2 SV=1	H9JJ54.1 PF12796.4;Ank_2;	F:nucleotide binding; F:ATP binding; P:proteolysis; F:cysteine-type peptidase activity; F:ATPase activity	ehx:EMIHUDRAFT_354901 hypothetical protein	Ankyrin repeat and DHHC-type Zn-finger domain containing proteins
c1001_g1_i1	.	.	.	.	.	.	.
c1002_g1_i1	Emiliania huxleyi CCMP1516 hypothetical protein partial mRNA	hypothetical protein EMIHUDRAFT_113471	.	.	.	ehx:EMIHUDRAFT_113471 hypothetical protein	.
c1003_g1_i2	Emiliania huxleyi CCMP1516 hypothetical protein partial mRNA	hypothetical protein EMIHUDRAFT_110304	.	.	.	ehx:EMIHUDRAFT_110304 hypothetical protein	.
c1004_g1_i1	.	.	.	.	.	.	.
c1006_g1_i1	Emiliania huxleyi CCMP1516 hypothetical protein partial mRNA	.	.	.	.	ehx:EMIHUDRAFT_435108 hypothetical protein	.
c1007_g1_i1	Emiliania huxleyi CCMP1516 hypothetical protein partial mRNA	.	.	.	.	ehx:EMIHUDRAFT_229607 hypothetical protein	.
c1008_g1_i1	.	.	.	.	.	.	.
c1009_g1_i1	.	.	.	.	.	ehx:EMIHUDRAFT_196929 hypothetical protein	.
c1010_g1_i2	Emiliania huxleyi CCMP1516 hypothetical protein mRNA	hypothetical protein EMIHUDRAFT_463196	.	.	P:proteolysis; F:cysteine-type peptidase activity	ehx:EMIHUDRAFT_463196 hypothetical protein	.
c1011_g1_i1	.	.	.	.	.	.	.
c1012_g1_i2	Emiliania huxleyi CCMP1516 hypothetical protein partial mRNA	para-aminobenzoate synthase	Para-aminobenzoate synthase OS=Streptomyces griseus GN=pab PE=3 SV=1	R1FK05.1 PF00425.15;Chorismate_bind;	P:glutamine metabolic process; P:biosynthetic process	ehx:EMIHUDRAFT_313952 hypothetical protein	.
c1013_g1_i1	Emiliania huxleyi CCMP1516 hypothetical protein partial mRNA	hypothetical protein EMIHUDRAFT_220753	.	.	.	ehx:EMIHUDRAFT_216554 hypothetical protein	.
c1014_g1_i1	.	.	.	.	.	.	.
c1015_g1_i1	.	.	.	.	.	.	.
c1016_g1_i1	Emiliania huxleyi CCMP1516 hypothetical protein partial mRNA	.	.	.	.	ehx:EMIHUDRAFT_119153 hypothetical protein	.
c1017_g1_i1	.	.	.	.	.	.	.
c1019_g1_i1	.	hypothetical protein EMIHUDRAFT_436202	.	.	.	ehx:EMIHUDRAFT_436202 hypothetical protein	.
c1020_g1_i1	Emiliania huxleyi CCMP1516 hypothetical protein partial mRNA	.	.	.	.	ehx:EMIHUDRAFT_462204 hypothetical protein	.
c1021_g1_i1	Emiliania huxleyi CCMP1516 hypothetical protein partial mRNA	hypothetical protein EMIHUDRAFT_449236	.	.	C:integral component of membrane	ehx:EMIHUDRAFT_449236 hypothetical protein	.
c1022_g1_i2	Emiliania huxleyi CCMP1516 hypothetical protein partial mRNA	2-hydroxyacylsphingosine 1-beta-galactosyltransferase-like	UDP-glucuronosyltransferase 3A1 OS=Mus musculus GN=Ugt3a1 PE=1 SV=1	R1BFK2.1 PF00201.15;UDPGT;	C:integral component of membrane; F:transferase activity, transferring hexosyl groups	ehx:EMIHUDRAFT_106145 hypothetical protein	UDP-glucuronosyl and UDP-glucosyl transferase
c1024_g1_i1	.	hypothetical protein BCR33DRAFT_116117	.	.	.	.	.
c1024_g2_i1	.	.	.	.	.	.	.
c1027_g1_i1	.	.	.	.	.	.	.
c1028_g1_i1	Emiliania huxleyi CCMP1516 hypothetical protein partial mRNA	hypothetical protein EMIHUDRAFT_233657	.	.	C:integral component of membrane	ehx:EMIHUDRAFT_233657 hypothetical protein	.
c1029_g1_i1	.	hypothetical protein AK812_SmicGene24246	.	.	F:microtubule binding; C:membrane; C:integral component of membrane	.	.
c1030_g1_i1	Emiliania huxleyi CCMP1516 hypothetical protein mRNA	phosphoribosylaminoimidazolesuccinocarboxamide synthase	Phosphoribosylaminoimidazole-succinocarboxamide synthase OS=Shewanella amazonensis (strain ATCC BAA-1098 / SB2B) GN=purC PE=3 SV=1	R1EYS6.1 PF01259.15;SAICAR_synt;	F:phosphoribosylaminoimidazolesuccinocarboxamide synthase activity; F:ATP binding; P:'de novo' IMP biosynthetic process	ehx:EMIHUDRAFT_423817 hypothetical protein	Phosphoribosylamidoimidazole-succinocarboxamide synthase
c1031_g1_i1	.	.	.	.	.	.	.
c1032_g1_i1	Emiliania huxleyi CCMP1516 hypothetical protein partial mRNA	hypothetical protein EMIHUDRAFT_220848	.	.	F:iron ion binding; F:oxidoreductase activity, acting on paired donors, with incorporation or reduction of molecular oxygen; F:L-ascorbic acid binding; P:oxidation-reduction process	ehx:EMIHUDRAFT_220848 hypothetical protein	.
c1033_g1_i1	Emiliania huxleyi CCMP1516 hypothetical protein partial mRNA	hypothetical protein EMIHUDRAFT_210599	.	.	F:ubiquitin-protein transferase activity; P:protein ubiquitination	ehx:EMIHUDRAFT_210599 hypothetical protein	.
c1034_g1_i1	.	.	.	.	.	.	.
c1036_g1_i1	.	.	.	.	.	.	.
c1037_g1_i1	.	(2Fe-2S)-binding protein	Anthranilate 1,2-dioxygenase ferredoxin subunit OS=Burkholderia cepacia GN=andAb PE=1 SV=1	G8PT91.1 PF00355.23;Rieske;	C:membrane	ehx:EMIHUDRAFT_95263 hypothetical protein	.
c1038_g1_i1	Emiliania huxleyi CCMP1516 hypothetical protein partial mRNA	hypothetical protein EMIHUDRAFT_466841	.	.	.	ehx:EMIHUDRAFT_466841 hypothetical protein	.
c1040_g1_i1	Emiliania huxleyi CCMP1516 hypothetical protein partial mRNA	protein phosphatase 2c containing protein	.	R1CA20.1 PF00481.18;PP2C;	F:protein serine/threonine phosphatase activity; P:protein dephosphorylation; F:metal ion binding	ehx:EMIHUDRAFT_458791 hypothetical protein	Serine/threonine protein phosphatase
c1041_g1_i1	.	ankyrin repeat protein	.	.	F:NAD+ ADP-ribosyltransferase activity	ehx:EMIHUDRAFT_440494 hypothetical protein	Transcriptional coactivator CAPER (RRM superfamily)
c1042_g1_i1	.	phosphoribosyl-ATP diphosphatase	Phosphoribosyl-ATP pyrophosphatase 1 OS=Bradyrhizobium diazoefficiens (strain JCM 10833 / IAM 13628 / NBRC 14792 / USDA 110) GN=hisE1 PE=3 SV=1	C6XIJ9.1 PF01503.14;PRA-PH;	P:histidine biosynthetic process; F:phosphoribosyl-ATP diphosphatase activity; F:ATP binding	.	Histidinol dehydrogenase
c1042_g2_i1	Hyphomonas sp. Mor2 genome	imidazole glycerol phosphate synthase subunit HisF	Imidazole glycerol phosphate synthase subunit HisF OS=Hyphomonas neptunium (strain ATCC 15444) GN=hisF PE=3 SV=1	Q0C643.1 PF00977.18;His_biosynth;	P:histidine biosynthetic process; F:imidazoleglycerol-phosphate synthase activity; C:cytoplasm; F:lyase activity	ehx:EMIHUDRAFT_426730 hypothetical protein	.
c1046_g1_i2	Emiliania huxleyi CCMP1516 hypothetical protein partial mRNA	hypothetical protein EMIHUDRAFT_113625	.	.	.	ehx:EMIHUDRAFT_113625 hypothetical protein	.
c1048_g1_i1	Emiliania huxleyi CCMP1516 hypothetical protein partial mRNA	.	.	.	.	.	.
c1049_g1_i1	Emiliania huxleyi CCMP1516 3' exoribonuclease family, domain 1 partial mRNA	3' exoribonuclease family, domain 1	.	.	.	ehx:EMIHUDRAFT_440617 3' exoribonuclease family, domain 1	.
c1051_g1_i1	Emiliania huxleyi clone JGIACCU-13A1, complete sequence	hypothetical protein EMIHUDRAFT_260450, partial	.	.	F:ARF guanyl-nucleotide exchange factor activity; P:regulation of ARF protein signal transduction	ehx:EMIHUDRAFT_466451 hypothetical protein	.
c1053_g1_i1	Emiliania huxleyi CCMP1516 hypothetical protein mRNA	30s ribosomal protein s15	30S ribosomal protein S15 OS=Carboxydothermus hydrogenoformans (strain ATCC BAA-161 / DSM 6008 / Z-2901) GN=rpsO PE=3 SV=1	R1DET5.1 PF00312.19;Ribosomal_S15;	F:RNA binding; F:structural constituent of ribosome; C:ribosome; P:translation	ehx:EMIHUDRAFT_429394 hypothetical protein	Mitochondrial/choloroplast ribosomal protein S15
c1054_g1_i2	Emiliania huxleyi CCMP1516 hypothetical protein partial mRNA	hypothetical protein EMIHUDRAFT_103042	.	.	.	ehx:EMIHUDRAFT_103042 hypothetical protein	.
c1056_g1_i1	.	.	.	.	.	.	.
c1057_g1_i1	.	.	.	R1FUA6.1 PF02801.19;Ketoacyl-synt_C;	.	ehx:EMIHUDRAFT_631889 PKS1; polyketide synthase	.
c1058_g1_i2	Emiliania huxleyi CCMP1516 hypothetical protein partial mRNA	hypothetical protein EMIHUDRAFT_471492, partial	.	.	.	ehx:EMIHUDRAFT_471492 hypothetical protein	.
c1059_g1_i1	.	.	.	.	.	.	.
c1061_g1_i2	.	pre-rRNA-processing protein TSR1 homolog	Pre-rRNA-processing protein TSR1 homolog OS=Dictyostelium discoideum GN=tsr1 PE=3 SV=1	.	.	.	Uncharacterized conserved protein
c1062_g1_i1	Emiliania huxleyi CCMP1516 hypothetical protein partial mRNA	.	.	.	.	ehx:EMIHUDRAFT_454780 hypothetical protein	.
c1064_g1_i1	Emiliania huxleyi CCMP1516 hypothetical protein partial mRNA	hypothetical protein EMIHUDRAFT_458366	Cyclic GMP-binding protein C OS=Dictyostelium discoideum GN=gbpC PE=1 SV=1	R1F3C6.1 PF00069.22;Pkinase;	F:protein kinase activity; F:ATP binding; P:protein phosphorylation; C:integral component of membrane	ehx:EMIHUDRAFT_450055 hypothetical protein	.
c1065_g1_i1	.	.	.	.	.	.	.
c1067_g1_i1	Emiliania huxleyi CCMP1516 component of oligomeric Golgi complex 8 (COG8), partial mRNA	component of oligomeric Golgi complex 8	Conserved oligomeric Golgi complex subunit 8 OS=Bos taurus GN=COG8 PE=2 SV=1	R1C7C9.1 PF04124.9;Dor1;	C:Golgi transport complex	ehx:EMIHUDRAFT_632044 COG8; component of oligomeric Golgi complex 8	Golgi transport complex subunit
c1068_g1_i1	Emiliania huxleyi CCMP1516 hypothetical protein partial mRNA	telomerase Cajal body protein 1	Telomerase Cajal body protein 1 OS=Homo sapiens GN=WRAP53 PE=1 SV=1	R1DZJ1.1 PF00400.29;WD40;	C:membrane; C:integral component of membrane	ehx:EMIHUDRAFT_208691 hypothetical protein	.
c1069_g1_i1	Emiliania huxleyi CCMP1516 hypothetical protein partial mRNA	hypothetical protein EMIHUDRAFT_448523	.	.	.	ehx:EMIHUDRAFT_448523 hypothetical protein	.
c1069_g2_i1	Emiliania huxleyi CCMP1516 hypothetical protein partial mRNA	hypothetical protein EMIHUDRAFT_448523	.	.	.	ehx:EMIHUDRAFT_448523 hypothetical protein	.
c1070_g1_i1	.	.	.	.	.	.	.
c1071_g1_i1	.	.	.	.	.	.	.
c1072_g1_i2	Emiliania huxleyi CCMP1516 hypothetical protein partial mRNA	.	.	.	.	ehx:EMIHUDRAFT_120293 hypothetical protein	.
c1073_g1_i1	Emiliania huxleyi CCMP1516 hypothetical protein partial mRNA	YHYH protein	.	R1DMG3.1 PF14240.3;YHYH;	C:membrane; C:integral component of membrane; F:oxidoreductase activity; F:flavin adenine dinucleotide binding; P:oxidation-reduction process; F:FAD binding	ehx:EMIHUDRAFT_235584 hypothetical protein	.
c1073_g2_i1	Emiliania huxleyi CCMP1516 hypothetical protein partial mRNA	hypothetical protein EMIHUDRAFT_242046	.	.	.	ehx:EMIHUDRAFT_235584 hypothetical protein	.
c1075_g1_i1	Emiliania huxleyi CCMP1516 hypothetical protein partial mRNA	tRNA pseudouridine(38-40) synthase	tRNA pseudouridine(38/39) synthase OS=Saccharomyces cerevisiae (strain ATCC 204508 / S288c) GN=DEG1 PE=1 SV=1	R1DFJ8.1 PF01416.17;PseudoU_synth_1;	P:pseudouridine synthesis; F:RNA binding; P:tRNA processing; F:pseudouridine synthase activity	ehx:EMIHUDRAFT_201975 hypothetical protein	Pseudouridylate synthase
c1076_g1_i1	.	ankyrin repeat domain-containing protein	.	.	.	ehx:EMIHUDRAFT_357554 hypothetical protein	Ankyrin repeat protein
c1077_g1_i1	.	.	.	.	.	.	.
c1078_g1_i1	.	hypothetical protein Ctob_012647	.	.	.	ehx:EMIHUDRAFT_223712 hypothetical protein	.
c1078_g2_i1	.	.	.	.	.	.	.
c1079_g1_i2	Emiliania huxleyi CCMP1516 hypothetical protein partial mRNA	class I SAM-dependent methyltransferase	Uncharacterized protein MT1447 OS=Mycobacterium tuberculosis (strain CDC 1551 / Oshkosh) GN=MT1447 PE=3 SV=1	R1DGU4.1 PF13649.3;Methyltransf_25;	F:methyltransferase activity; F:transferase activity; P:methylation	ehx:EMIHUDRAFT_98653 hypothetical protein	Ubiquinone biosynthesis methyltransferase COQ5
c1081_g1_i1	.	.	.	.	.	.	.
c1082_g1_i1	.	.	.	.	.	.	.
c1084_g1_i1	.	.	.	.	.	.	.
c1085_g1_i1	Emiliania huxleyi CCMP1516 hypothetical protein partial mRNA	Rab9 effector protein with kelch motifs	Serine/threonine-protein phosphatase BSU1 OS=Arabidopsis thaliana GN=BSU1 PE=1 SV=2	R1DN36.1 PF13415.3;Kelch_3;	.	ehx:EMIHUDRAFT_245442 hypothetical protein	.
c1086_g1_i2	.	.	.	.	.	.	.
c1089_g1_i1	.	.	.	.	.	.	.
c1089_g2_i1	.	.	.	.	.	.	.
c1091_g1_i1	Emiliania huxleyi CCMP1516 hypothetical protein partial mRNA	putative membrane protein	.	.	P:signal transduction; C:membrane; C:integral component of membrane	ehx:EMIHUDRAFT_210767 hypothetical protein	.
c1092_g1_i1	.	.	.	.	.	.	.
c1093_g1_i1	Emiliania huxleyi CCMP1516 hypothetical protein mRNA	hypothetical protein EMIHUDRAFT_438620	.	.	F:zinc ion binding	ehx:EMIHUDRAFT_438620 hypothetical protein	.
c1095_g1_i1	Emiliania huxleyi CCMP1516 hypothetical protein partial mRNA	hypothetical protein EMIHUDRAFT_112779	.	R1DIW2.1 PF03407.13;Nucleotid_trans;	C:integral component of membrane	ehx:EMIHUDRAFT_112779 hypothetical protein	.
c1096_g1_i1	Emiliania huxleyi CCMP1516 hypothetical protein partial mRNA	hypothetical protein EMIHUDRAFT_99276	.	.	.	ehx:EMIHUDRAFT_99276 hypothetical protein	.
c1098_g1_i1	Emiliania huxleyi CCMP1516 hypothetical protein partial mRNA	hypothetical protein EMIHUDRAFT_239455	.	R1DCQ4.1 PF02632.11;BioY;	C:plasma membrane; F:biotin transmembrane transporter activity; P:biotin transport; C:integral component of membrane	ehx:EMIHUDRAFT_98927 hypothetical protein	.
c1099_g1_i1	.	.	.	.	.	.	.
c1100_g1_i1	.	.	.	.	.	.	.
c1102_g1_i1	Emiliania huxleyi CCMP1516 hypothetical protein mRNA	mitochondrial intermediate peptidase 2	Mitochondrial intermediate peptidase OS=Malassezia globosa (strain ATCC MYA-4612 / CBS 7966) GN=OCT1 PE=3 SV=2	.	F:metalloendopeptidase activity; C:mitochondrial matrix; P:protein processing involved in protein targeting to mitochondrion; F:metal ion binding	ehx:EMIHUDRAFT_109322 hypothetical protein	Metalloendopeptidase family - mitochondrial intermediate peptidase
c1104_g1_i1	.	.	.	.	.	.	.
c1106_g1_i1	Emiliania huxleyi CCMP1516 hypothetical protein partial mRNA	hypothetical protein EMIHUDRAFT_116600	.	.	.	ehx:EMIHUDRAFT_116600 hypothetical protein	.
c1106_g2_i1	.	.	.	.	.	.	.
c1108_g1_i1	Emiliania huxleyi CCMP1516 hypothetical protein partial mRNA	.	.	.	.	.	.
c1109_g1_i1	Emiliania huxleyi CCMP1516 hypothetical protein partial mRNA	hypothetical protein EMIHUDRAFT_106949	.	.	C:integral component of membrane	ehx:EMIHUDRAFT_100133 hypothetical protein	.
c1110_g1_i1	.	hypothetical protein Ctob_009376	.	.	.	.	.
c1110_g2_i1	.	.	.	.	.	.	.
c1111_g1_i1	Emiliania huxleyi CCMP1516 hypothetical protein partial mRNA	CHR family transporter: chromate ion	Chromate transport protein OS=Pseudomonas aeruginosa GN=chrA PE=2 SV=1	R1FWI4.1 PF02417.12;Chromate_transp;	P:cation transport; F:chromate transmembrane transporter activity; P:chromate transport; C:integral component of membrane; P:transmembrane transport	ehx:EMIHUDRAFT_251320 hypothetical protein	.
c1112_g1_i1	.	.	.	.	.	.	.
c1113_g1_i1	Emiliania huxleyi CCMP1516 hypothetical protein partial mRNA	hypothetical protein EMIHUDRAFT_464118	.	R1C538.1 PF01789.13;PsbP;	F:calcium ion binding; C:photosystem II oxygen evolving complex; P:photosynthesis; C:extrinsic component of membrane	ehx:EMIHUDRAFT_464118 hypothetical protein	.
c1113_g2_i1	Emiliania huxleyi CCMP1516 hypothetical protein partial mRNA	hypothetical protein EMIHUDRAFT_464118	.	R1C538.1 PF01789.13;PsbP;	F:calcium ion binding; C:photosystem II oxygen evolving complex; P:photosynthesis; C:extrinsic component of membrane	ehx:EMIHUDRAFT_464118 hypothetical protein	.
c1115_g1_i1	Emiliania huxleyi CCMP1516 hypothetical protein partial mRNA	hypothetical protein EMIHUDRAFT_207692	.	.	F:zinc ion binding; C:integral component of membrane	ehx:EMIHUDRAFT_207692 hypothetical protein	.
c1117_g1_i1	Emiliania huxleyi CCMP1516 hypothetical protein partial mRNA	hypothetical protein EMIHUDRAFT_449330	.	.	.	ehx:EMIHUDRAFT_449330 hypothetical protein	.
c1118_g1_i1	Emiliania huxleyi CCMP1516 hypothetical protein mRNA	.	.	.	.	ehx:EMIHUDRAFT_451847 hypothetical protein	.
c1119_g1_i1	Emiliania huxleyi CCMP1516 3-oxoacyl-synthase 2 partial mRNA	beta-ketoacyl-[acyl-carrier-protein] synthase II	3-oxoacyl-[acyl-carrier-protein] synthase 2 OS=Rhizobium meliloti (strain 1021) GN=fabF PE=3 SV=2	R1DCY1.1 PF00109.23;ketoacyl-synt;	F:transferase activity, transferring acyl groups other than amino-acyl groups	ehx:EMIHUDRAFT_111887 3-oxoacyl-synthase 2	3-oxoacyl-(acyl-carrier-protein) synthase (I and II)
c1121_g1_i1	Emiliania huxleyi CCMP1516 hypothetical protein mRNA	50s ribosomal protein l4	50S ribosomal protein L4 OS=Anabaena variabilis (strain ATCC 29413 / PCC 7937) GN=rplD PE=3 SV=1	R1DBB7.1 PF00573.19;Ribosomal_L4;	F:structural constituent of ribosome; C:ribosome; P:translation	ehx:EMIHUDRAFT_441818 hypothetical protein	.
c1123_g1_i1	.	hypothetical protein EMIHUDRAFT_235693	.	.	C:membrane; C:integral component of membrane	ehx:EMIHUDRAFT_235693 hypothetical protein	.
c1125_g1_i1	.	cyclic nucleotide-binding protein	Uncharacterized NTE family protein MT2641 OS=Mycobacterium tuberculosis (strain CDC 1551 / Oshkosh) GN=MT2641 PE=3 SV=1	.	P:lipid catabolic process; F:hydrolase activity	.	Predicted esterase of the alpha-beta hydrolase superfamily (Neuropathy target esterase), contains cAMP-binding domains
c1126_g1_i1	Emiliania huxleyi CCMP1516 hypothetical protein partial mRNA	.	.	.	.	ehx:EMIHUDRAFT_461366 hypothetical protein	.
c1127_g1_i1	Emiliania huxleyi CCMP1516 hypothetical protein partial mRNA	hypothetical protein EMIHUDRAFT_221604	.	.	C:integral component of membrane	ehx:EMIHUDRAFT_237259 hypothetical protein	.
c1128_g1_i1	.	.	.	.	.	.	.
c1129_g1_i1	Emiliania huxleyi CCMP1516 hypothetical protein partial mRNA	hypothetical protein EMIHUDRAFT_230790	.	.	F:hydrolase activity	ehx:EMIHUDRAFT_230790 hypothetical protein	.
c1132_g1_i1	.	.	.	.	.	.	.
c1134_g1_i1	Emiliania huxleyi CCMP1516 hypothetical protein partial mRNA	.	.	.	.	ehx:EMIHUDRAFT_457784 hypothetical protein	.
c1137_g1_i1	.	TonB-dependent receptor	.	Q2NBV1.1 PF00593.21;TonB_dep_Rec;	C:cell outer membrane; C:membrane; C:integral component of membrane	.	.
c1139_g1_i1	.	.	.	.	.	.	.
c1139_g2_i1	.	.	.	.	.	.	.
c1140_g1_i1	Zebrafish DNA sequence from clone DKEYP-36A6 in linkage group 4, complete sequence	.	.	.	.	.	.
c1142_g1_i1	Emiliania huxleyi CCMP1516 hypothetical protein partial mRNA	ribonuclease hii	Ribonuclease HII 2 OS=Symbiobacterium thermophilum (strain T / IAM 14863) GN=rnhB2 PE=3 SV=1	R1E3Q3.1 PF01351.15;RNase_HII;	F:RNA binding; F:RNA-DNA hybrid ribonuclease activity; P:DNA metabolic process; C:integral component of membrane; P:RNA phosphodiester bond hydrolysis, endonucleolytic	ehx:EMIHUDRAFT_194665 hypothetical protein	Ribonuclease HI
c1145_g1_i1	.	.	.	.	.	.	.
c1146_g1_i2	Emiliania huxleyi CCMP1516 hypothetical protein partial mRNA	hypothetical protein EMIHUDRAFT_113625	.	.	.	ehx:EMIHUDRAFT_113625 hypothetical protein	Actin-related protein - Arp5p
c1147_g1_i1	.	acetyl-CoA acetyltransferase	.	.	F:transferase activity, transferring acyl groups other than amino-acyl groups	.	.
c1147_g2_i1	.	acetyl-CoA acetyltransferase	.	.	F:transferase activity, transferring acyl groups	.	.
c1149_g1_i1	Emiliania huxleyi CCMP1516 hypothetical protein partial mRNA	hypothetical protein EMIHUDRAFT_445130, partial	.	.	.	ehx:EMIHUDRAFT_445130 hypothetical protein	.
c1150_g1_i1	Emiliania huxleyi CCMP1516 hypothetical protein partial mRNA	.	DNA mismatch repair protein MSH6 OS=Arabidopsis thaliana GN=MSH6 PE=1 SV=2	.	.	ehx:EMIHUDRAFT_225194 hypothetical protein	.
c1151_g1_i1	Emiliania huxleyi CCMP1516 hypothetical protein partial mRNA	predicted protein	.	.	C:integral component of membrane	ehx:EMIHUDRAFT_210759 hypothetical protein	.
c1152_g1_i1	Emiliania huxleyi CCMP1516 cystathionine gamma-lyase partial mRNA	cystathionine gamma-synthase	Cystathionine gamma-synthase OS=Mycobacterium leprae (strain TN) GN=metB PE=3 SV=1	R1F6W8.1 PF01053.17;Cys_Met_Meta_PP;	F:transferase activity; F:lyase activity; F:pyridoxal phosphate binding	ehx:EMIHUDRAFT_72929 hypothetical protein	Cystathionine beta-lyases/cystathionine gamma-synthases
c1153_g1_i1	Emiliania huxleyi CCMP1516 hypothetical protein mRNA	WD40 repeat-like protein	Angio-associated migratory cell protein OS=Bos taurus GN=AAMP PE=2 SV=1	H2UHU3.1 PF13360.3;PQQ_2;	.	ehx:EMIHUDRAFT_70484 hypothetical protein	Angio-associated migratory cell protein (contains WD40 repeats)
c1154_g1_i1	Emiliania huxleyi CCMP1516 putative two component response regulator partial mRNA	.	.	.	.	ehx:EMIHUDRAFT_451202 putative two component response regulator	.
c1156_g1_i1	.	.	.	.	.	.	.
c1157_g1_i1	.	.	.	.	.	.	.
c1160_g1_i1	.	.	.	.	.	.	.
c1161_g1_i1	Emiliania huxleyi CCMP1516 hypothetical protein partial mRNA	hypothetical protein EMIHUDRAFT_201995	.	.	.	ehx:EMIHUDRAFT_201995 hypothetical protein	.
c1163_g1_i1	Emiliania huxleyi CCMP1516 hypothetical protein partial mRNA	sh2 domain containing protein	NACHT, LRR and PYD domains-containing protein 1 OS=Homo sapiens GN=NLRP1 PE=1 SV=1	.	.	ehx:EMIHUDRAFT_210416 hypothetical protein	.
c1166_g1_i1	.	.	.	.	.	.	.
c1168_g1_i1	.	.	.	.	.	.	.
c1170_g1_i2	.	.	.	.	.	ehx:EMIHUDRAFT_439512 hypothetical protein	.
c1172_g1_i1	.	.	.	.	.	.	.
c1173_g1_i1	.	.	.	.	.	.	.
c1174_g1_i1	Emiliania huxleyi CCMP1516 hypothetical protein partial mRNA	hypothetical protein EMIHUDRAFT_449303, partial	.	.	F:DNA binding; F:zinc ion binding	ehx:EMIHUDRAFT_449303 hypothetical protein	.
c1176_g1_i1	.	.	.	.	.	.	.
c1177_g1_i1	Emiliania huxleyi CCMP1516 putative mitochondrial carrier protein partial mRNA	putative mitochondrial carrier protein	Solute carrier family 25 member 40 OS=Xenopus laevis GN=slc25a40 PE=2 SV=1	R1CL95.1 PF00153.24;Mito_carr;	C:integral component of membrane	ehx:EMIHUDRAFT_116253 putative mitochondrial carrier protein	.
c1178_g1_i1	Emiliania huxleyi CCMP1516 hypothetical protein partial mRNA	hypothetical protein EMIHUDRAFT_453660	.	.	.	ehx:EMIHUDRAFT_453660 hypothetical protein	.
c1180_g1_i1	.	.	.	.	.	.	.
c1182_g1_i1	.	predicted protein	.	.	F:oxidoreductase activity; F:oxidoreductase activity, acting on the aldehyde or oxo group of donors, NAD or NADP as acceptor; P:oxidation-reduction process	.	.
c1183_g1_i2	.	.	.	.	.	.	.
c1184_g1_i1	Emiliania huxleyi CCMP1516 hypothetical protein partial mRNA	.	.	.	.	.	.
c1185_g1_i1	Emiliania huxleyi CCMP1516 hypothetical protein partial mRNA	predicted protein	.	R1EES8.1 PF03188.13;Cytochrom_B561;	C:integral component of membrane	ehx:EMIHUDRAFT_206407 hypothetical protein	.
c1186_g1_i1	.	twin-arginine translocation pathway signal	.	R1F5S0.1 PF13449.3;Phytase-like;	.	ehx:EMIHUDRAFT_463144 hypothetical protein	.
c1187_g1_i1	Emiliania huxleyi CCMP1516 hypothetical protein partial mRNA	unconventional myosin-Ic-like isoform X3	Myosin IA heavy chain OS=Dictyostelium discoideum GN=myoA PE=3 SV=2	F0ZZR8.1 PF00063.18;Myosin_head;	F:motor activity; F:calmodulin binding; F:ATP binding; C:cytosol; P:pinocytosis; P:phagocytosis; P:mitotic spindle organization; F:microtubule binding; P:endosomal transport; C:myosin complex; P:actin cytoskeleton organization; F:actin-dependent ATPase activity; C:pseudopodium; P:aggregation involved in sorocarp development; C:cell leading edge; P:negative regulation of lateral pseudopodium assem…	ehx:EMIHUDRAFT_457182 hypothetical protein	Myosin class I heavy chain
c1189_g1_i1	Emiliania huxleyi CCMP1516 hypothetical protein partial mRNA	hypothetical protein EMIHUDRAFT_228248	.	.	.	ehx:EMIHUDRAFT_228248 hypothetical protein	.
c1190_g1_i1	.	.	.	.	.	.	.
c1192_g1_i1	Emiliania huxleyi CCMP1516 hypothetical protein partial mRNA	.	.	.	.	.	.
c1193_g1_i1	Emiliania huxleyi CCMP1516 hypothetical protein partial mRNA	hypothetical protein EMIHUDRAFT_201054	.	.	F:iron ion binding; F:oxidoreductase activity, acting on paired donors, with incorporation or reduction of molecular oxygen; F:L-ascorbic acid binding; P:oxidation-reduction process	ehx:EMIHUDRAFT_201054 hypothetical protein	.
c1194_g1_i1	Emiliania huxleyi CCMP1516 hypothetical protein mRNA	brix domain-containing protein 2	.	.	.	ehx:EMIHUDRAFT_440649 hypothetical protein	.
c1196_g1_i1	.	.	.	.	.	.	.
c1197_g1_i1	Emiliania huxleyi CCMP1516 hypothetical protein partial mRNA	hypothetical protein EMIHUDRAFT_197689	.	.	.	ehx:EMIHUDRAFT_197689 hypothetical protein	.
c1198_g1_i1	.	.	.	.	.	.	.
c1199_g1_i1	.	.	.	.	.	.	.
c1199_g2_i1	.	.	.	.	.	.	.
c1200_g1_i2	.	.	.	.	.	ehx:EMIHUDRAFT_238895 hypothetical protein	.
c1201_g1_i2	Emiliania huxleyi CCMP1516 hypothetical protein partial mRNA	CDPalcohol phosphatidyltransferase putative	Choline/ethanolaminephosphotransferase 2 OS=Arabidopsis thaliana GN=AAPT2 PE=1 SV=1	R1DCT4.1 PF01066.18;CDP-OH_P_transf;	P:phospholipid biosynthetic process; C:integral component of membrane; F:phosphotransferase activity, for other substituted phosphate groups	ehx:EMIHUDRAFT_106021 hypothetical protein	sn-1,2-diacylglycerol ethanolamine- and cholinephosphotranferases
c1202_g1_i1	.	.	.	.	.	.	.
c1203_g1_i1	Hyphomonas sp. Mor2 genome	acyl-CoA dehydrogenase	Probable acyl-CoA dehydrogenase OS=Bacillus subtilis (strain 168) GN=fadE PE=2 SV=1	Q0BY50.1 PF02771.13;Acyl-CoA_dh_N;	F:oxidoreductase activity, acting on the CH-CH group of donors; F:flavin adenine dinucleotide binding; P:oxidation-reduction process	ehx:EMIHUDRAFT_360281 long-chain specific acyl-CoA dehydrogenase	Isovaleryl-CoA dehydrogenase
c1205_g1_i1	.	.	.	.	.	.	.
c1206_g1_i1	Emiliania huxleyi CCMP1516 hypothetical protein partial mRNA	methyl-CpG-binding domain-containing protein 9-like	Lysine-specific demethylase 5B OS=Homo sapiens GN=KDM5B PE=1 SV=3	R1B8J7.1 PF00628.26;PHD;	F:catalytic activity; P:cellular process; F:metal ion binding	ehx:EMIHUDRAFT_259303 hypothetical protein	Chromatin remodeling complex WSTF-ISWI, large subunit (contains heterochromatin localization, PHD and BROMO domains)
c1207_g1_i1	Emiliania huxleyi CCMP1516 hypothetical protein partial mRNA	hypothetical protein EMIHUDRAFT_98303	.	.	C:integral component of membrane; P:transmembrane transport	.	.
c1207_g2_i1	Emiliania huxleyi CCMP1516 hypothetical protein partial mRNA	sodium-dependent glucose transporter 1A-like isoform X1	Sodium-dependent glucose transporter 1 OS=Danio rerio GN=mfsd4b PE=2 SV=1	R1FTU5.1 PF07690.13;MFS_1;	C:integral component of membrane; P:transmembrane transport	ehx:EMIHUDRAFT_98303 hypothetical protein	.
c1208_g1_i1	Emiliania huxleyi CCMP1516 peptidase family M48 partial mRNA	peptidase family M48	.	.	F:metalloendopeptidase activity; P:proteolysis	ehx:EMIHUDRAFT_463010 peptidase family M48	.
c1209_g1_i1	Emiliania huxleyi CCMP1516 hypothetical protein partial mRNA	chromobox protein homolog 8-like	Chromobox protein homolog 8 OS=Homo sapiens GN=CBX8 PE=1 SV=3	R1DYM0.1 PF00385.21;Chromo;	P:negative regulation of transcription by RNA polymerase II; F:protein binding; C:nucleoplasm; C:plasma membrane; P:cellular component organization; C:PcG protein complex; C:somatodendritic compartment; C:neuron projection; F:ion binding; F:organic cyclic compound binding; C:plasma membrane bounded cell projection part; F:heterocyclic compound binding	ehx:EMIHUDRAFT_212311 hypothetical protein	Uncharacterized conserved protein, contains chromo domain
c1210_g1_i1	.	.	.	.	.	.	.
c1211_g1_i1	Emiliania huxleyi clone JGIACCU-13M3, complete sequence	kelch domain-containing protein	Kelch-like protein 15 OS=Gallus gallus GN=KLHL15 PE=2 SV=1	R1DTE2.1 PF01344.22;Kelch_1;	C:membrane; C:integral component of membrane	ehx:EMIHUDRAFT_367856 kelch domain-containing protein	.
c1212_g1_i2	.	serine/threonine protein kinase	.	.	F:protein serine/threonine kinase activity; C:membrane; P:phosphorylation; F:adenyl ribonucleotide binding; F:anion binding	ehx:EMIHUDRAFT_434562 hypothetical protein	U4/U6 small nuclear ribonucleoprotein Prp4 (contains WD40 repeats)
c1213_g1_i2	Emiliania huxleyi CCMP1516 hypothetical protein partial mRNA	probable trehalase	Probable trehalase OS=Oryza sativa subsp. japonica GN=Os10g0521000 PE=2 SV=1	R1FEC4.1 PF01204.15;Trehalase;	F:alpha,alpha-trehalase activity; P:trehalose metabolic process	ehx:EMIHUDRAFT_225554 hypothetical protein	Neutral trehalase
c1214_g1_i1	.	tryptophan-rich sensory protein	Tryptophan-rich protein TspO OS=Chlorobium tepidum (strain ATCC 49652 / DSM 12025 / NBRC 103806 / TLS) GN=crtK-2 PE=1 SV=1	R6ETG7.1 PF03073.12;TspO_MBR;	.	.	.
c1214_g2_i1	Hyphomonas sp. Mor2 genome	coproporphyrinogen III oxidase	Oxygen-dependent coproporphyrinogen-III oxidase OS=Caulobacter sp. (strain K31) GN=hemF PE=3 SV=1	Q0C5B4.1 PF01218.15;Coprogen_oxidas;	F:coproporphyrinogen oxidase activity; P:protoporphyrinogen IX biosynthetic process; P:oxidation-reduction process	ehx:EMIHUDRAFT_432924 CPO; coproporphyrinogen oxidase	Coproporphyrinogen III oxidase CPO/HEM13
c1215_g1_i1	Hyphomonas sp. Mor2 genome	murein tripeptide amidase MpaA	Uncharacterized protein ZMO1242 OS=Zymomonas mobilis subsp. mobilis (strain ATCC 31821 / ZM4 / CP4) GN=ZMO1242 PE=4 SV=2	Q0APN0.1 PF00246.21;Peptidase_M14;	F:carboxypeptidase activity	ehx:EMIHUDRAFT_255944 hypothetical protein	Zinc carboxypeptidase
c1215_g2_i1	.	NADH:flavin oxidoreductase/NADH oxidase family protein	NADH-dependent flavin oxidoreductase nadA OS=Aspergillus parasiticus (strain ATCC 56775 / NRRL 5862 / SRRC 143 / SU-1) GN=nadA PE=2 SV=1	X5MAL3.1 PF00724.17;Oxidored_FMN;	F:FMN binding; F:oxidoreductase activity; P:oxidation-reduction process	ehx:EMIHUDRAFT_64696 hypothetical protein	NADH:flavin oxidoreductase/12-oxophytodienoate reductase
c1220_g1_i1	.	.	.	.	.	.	.
c1221_g1_i1	.	hypothetical protein EMIHUDRAFT_457495	.	.	F:DNA binding; F:zinc ion binding; C:integral component of membrane	ehx:EMIHUDRAFT_457495 hypothetical protein	.
c1222_g1_i1	.	.	.	.	.	.	.
c1223_g1_i1	Emiliania huxleyi CCMP1516 hypothetical protein partial mRNA	hypothetical protein EMIHUDRAFT_100901	.	.	C:integral component of membrane	ehx:EMIHUDRAFT_100901 hypothetical protein	.
c1224_g1_i1	Emiliania huxleyi CCMP1516 hypothetical protein partial mRNA	hypothetical protein EMIHUDRAFT_119128	.	.	.	ehx:EMIHUDRAFT_119128 hypothetical protein	.
c1226_g1_i1	.	flagellar associated protein	.	K9QZK0.1 PF01497.15;Peripla_BP_2;	C:membrane; C:integral component of membrane; C:motile cilium	ehx:EMIHUDRAFT_251483 hypothetical protein	.
c1227_g1_i1	Emiliania huxleyi CCMP1516 hypothetical protein partial mRNA	hypothetical protein EMIHUDRAFT_467300	.	.	.	ehx:EMIHUDRAFT_467300 hypothetical protein	.
c1228_g1_i1	Emiliania huxleyi CCMP1516 hypothetical protein mRNA	.	.	.	.	ehx:EMIHUDRAFT_359062 hypothetical protein	.
c1229_g1_i1	.	.	.	.	.	.	.
c1230_g1_i1	Emiliania huxleyi CCMP1516 hypothetical protein partial mRNA	hypothetical protein EMIHUDRAFT_217646	.	.	C:integral component of membrane	ehx:EMIHUDRAFT_217646 hypothetical protein	.
c1231_g1_i1	Emiliania huxleyi CCMP1516 hypothetical protein partial mRNA	predicted protein	.	R1CAF0.1 PF12359.5;DUF3645;	F:calcium ion binding	ehx:EMIHUDRAFT_118044 hypothetical protein	.
c1232_g1_i1	.	chromodomain Y-like protein 2	Chromodomain Y-like protein 2 OS=Homo sapiens GN=CDYL2 PE=1 SV=2	R1BGS7.1 PF00385.21;Chromo;	C:nucleus	ehx:EMIHUDRAFT_471072 hypothetical protein	Heterochromatin-associated protein HP1 and related CHROMO domain proteins
c1233_g1_i2	Emiliania huxleyi CCMP1516 hypothetical protein partial mRNA	.	.	.	.	.	.
c1234_g1_i1	Emiliania huxleyi CCMP1516 hypothetical protein partial mRNA	peptidyl-prolyl cis-trans isomerase cyp20- chloroplastic-like protein	41 kDa peptidyl-prolyl cis-trans isomerase OS=Neurospora crassa (strain ATCC 24698 / 74-OR23-1A / CBS 708.71 / DSM 1257 / FGSC 987) GN=cyp41 PE=1 SV=1	R1FAY6.1 PF00160.18;Pro_isomerase;	P:protein peptidyl-prolyl isomerization; F:peptidyl-prolyl cis-trans isomerase activity	ehx:EMIHUDRAFT_226708 hypothetical protein	Peptidyl-prolyl cis-trans isomerase
c1238_g1_i1	Emiliania huxleyi CCMP1516 hypothetical protein mRNA	hypothetical protein EMIHUDRAFT_432752	.	.	.	ehx:EMIHUDRAFT_432752 hypothetical protein	.
c1239_g1_i1	Emiliania huxleyi CCMP1516 hypothetical protein partial mRNA	auxin transport protein BIG	Auxin transport protein BIG OS=Arabidopsis thaliana GN=BIG PE=1 SV=2	.	F:zinc ion binding; C:integral component of membrane	ehx:EMIHUDRAFT_207692 hypothetical protein	.
c1241_g1_i1	.	.	.	.	.	.	.
c1242_g1_i1	.	.	.	.	.	.	.
c1243_g1_i1	.	.	.	.	.	.	.
c1245_g1_i1	Emiliania huxleyi CCMP1516 hypothetical protein mRNA	Phosphoribulokinase, chloroplastic	Phosphoribulokinase, chloroplastic OS=Triticum aestivum PE=2 SV=1	R1E1E6.1 PF00485.15;PRK;	F:ATP binding; P:carbohydrate metabolic process; F:phosphoribulokinase activity; C:chloroplast; P:photosynthesis; P:phosphorylation	ehx:EMIHUDRAFT_432636 hypothetical protein	.
c1246_g1_i1	.	.	.	.	.	.	.
c1247_g1_i1	Emiliania huxleyi CCMP1516 hypothetical protein mRNA	hypothetical protein EMIHUDRAFT_357532	.	.	.	ehx:EMIHUDRAFT_350005 hypothetical protein	.
c1249_g1_i1	Emiliania huxleyi CCMP1516 hypothetical protein partial mRNA	Protein arginine N-methyltransferase 2	Protein arginine N-methyltransferase 2 OS=Yarrowia lipolytica (strain CLIB 122 / E 150) GN=RMT2 PE=3 SV=1	M0TYW1.1 PF08241.9;Methyltransf_11;	P:N-terminal protein amino acid methylation; F:methyltransferase activity	ehx:EMIHUDRAFT_68769 hypothetical protein	Guanidinoacetate methyltransferase and related proteins
c1250_g1_i1	Emiliania huxleyi CCMP1516 hypothetical protein partial mRNA	predicted protein	.	.	.	ehx:EMIHUDRAFT_242264 hypothetical protein	.
c1251_g1_i1	Emiliania huxleyi CCMP1516 hypothetical protein partial mRNA <gi|551572707|ref|XM_005772123.1| Emiliania huxleyi CCMP1516 hypothetical protein partial mRNA <gi|551576170|ref|XM_005773707.1| Emiliania huxleyi CCMP1516 hypothetical protein partial mRNA	nicotinate-nucleotide--dimethylbenzimidazole phosphoribosyltransferase	Nicotinate-nucleotide--dimethylbenzimidazole phosphoribosyltransferase OS=Dechloromonas aromatica (strain RCB) GN=cobT PE=3 SV=1	R1E9M6.1 PF02277.14;DBI_PRT;	F:nicotinate-nucleotide-dimethylbenzimidazole phosphoribosyltransferase activity; P:cobalamin biosynthetic process	ehx:EMIHUDRAFT_241304 hypothetical protein	.
c1252_g1_i1	Emiliania huxleyi CCMP1516 hypothetical protein partial mRNA	predicted protein	.	.	F:organic cyclic compound binding; F:heterocyclic compound binding	ehx:EMIHUDRAFT_123059 hypothetical protein	.
c1253_g1_i1	.	.	.	.	.	.	.
c1254_g1_i1	Emiliania huxleyi CCMP1516 hypothetical protein partial mRNA	exosome complex component RRP42	Exosome complex exonuclease RRP42 OS=Mus musculus GN=Exosc7 PE=1 SV=2	R1D0U5.1 PF01138.18;RNase_PH;	C:exosome (RNase complex)	ehx:EMIHUDRAFT_201621 hypothetical protein	Exosomal 3'-5' exoribonuclease complex, subunit Rrp42
c1255_g1_i1	Emiliania huxleyi CCMP1516 hypothetical protein partial mRNA	hypothetical protein EMIHUDRAFT_207062	.	.	C:integral component of membrane	ehx:EMIHUDRAFT_207062 hypothetical protein	.
c1256_g1_i1	.	.	.	.	.	.	.
c1262_g1_i1	Emiliania huxleyi clone JGIACCU-13I1, complete sequence	hypothetical protein EMIHUDRAFT_356827	.	.	C:integral component of membrane	ehx:EMIHUDRAFT_356827 hypothetical protein	.
c1263_g1_i1	Emiliania huxleyi CCMP1516 hypothetical protein partial mRNA	.	.	.	.	ehx:EMIHUDRAFT_118660 hypothetical protein	.
c1264_g1_i1	.	.	.	.	.	.	.
c1266_g1_i1	.	.	.	.	.	.	.
c1268_g1_i1	Emiliania huxleyi CCMP1516 hypothetical protein partial mRNA	hypothetical protein EMIHUDRAFT_122589	.	.	.	ehx:EMIHUDRAFT_122589 hypothetical protein	LRR-containing protein
c1269_g1_i1	Emiliania huxleyi CCMP1516 hypothetical protein partial mRNA	hypothetical protein EMIHUDRAFT_237259	.	.	C:integral component of membrane	ehx:EMIHUDRAFT_237259 hypothetical protein	.
c1271_g1_i1	.	.	.	.	.	.	.
c1272_g1_i1	.	.	.	.	.	.	.
c1273_g1_i1	Emiliania huxleyi CCMP1516 hypothetical protein partial mRNA	hypothetical protein EMIHUDRAFT_102951	.	.	F:tRNA-intron endonuclease activity; F:nucleic acid binding; P:tRNA splicing, via endonucleolytic cleavage and ligation; P:RNA phosphodiester bond hydrolysis, endonucleolytic	ehx:EMIHUDRAFT_102951 hypothetical protein	.
c1275_g1_i1	Emiliania huxleyi CCMP1516 hypothetical protein partial mRNA <gi|551623162|ref|XM_005791823.1| Emiliania huxleyi CCMP1516 hypothetical protein partial mRNA	hypothetical protein EMIHUDRAFT_219145	.	R1FUY2.1 PF16029.2;DUF4787;	.	ehx:EMIHUDRAFT_199910 hypothetical protein	.
c1276_g1_i1	.	.	.	.	.	.	.
c1279_g1_i1	Emiliania huxleyi CCMP1516 hypothetical protein partial mRNA	hypothetical protein EMIHUDRAFT_204165	.	R1D011.1 PF10937.5;DUF2638;	.	ehx:EMIHUDRAFT_204165 hypothetical protein	.
c1280_g1_i1	.	hypothetical protein EMIHUDRAFT_222665	.	.	C:membrane; C:integral component of membrane	ehx:EMIHUDRAFT_222665 hypothetical protein	.
c1281_g1_i1	Emiliania huxleyi CCMP1516 hypothetical protein partial mRNA	hypothetical protein EMIHUDRAFT_227350	.	.	.	ehx:EMIHUDRAFT_227350 hypothetical protein	.
c1282_g1_i1	Emiliania huxleyi CCMP1516 hypothetical protein partial mRNA	hypothetical protein EMIHUDRAFT_203560	.	.	F:DNA binding; P:DNA recombination; P:DNA integration	ehx:EMIHUDRAFT_221908 hypothetical protein	.
c1284_g1_i1	Emiliania huxleyi CCMP1516 hypothetical protein partial mRNA	polyketide cyclase	.	R1DKA1.1 PF07366.9;SnoaL;	C:integral component of membrane; P:polyketide metabolic process	ehx:EMIHUDRAFT_248779 hypothetical protein	.
c1285_g1_i1	.	.	.	.	.	.	.
c1286_g1_i1	.	.	.	.	.	ehx:EMIHUDRAFT_422900 hypothetical protein	.
c1287_g1_i1	.	.	.	.	.	.	.
c1288_g1_i1	Emiliania huxleyi CCMP1516 hypothetical protein mRNA	.	.	.	.	.	.
c1290_g1_i1	.	.	.	.	.	.	.
c1294_g1_i1	.	.	.	.	.	.	.
c1295_g1_i1	.	.	.	.	.	.	.
c1295_g2_i1	Emiliania huxleyi CCMP1516 hypothetical protein partial mRNA	hypothetical protein EMIHUDRAFT_469260	.	.	.	ehx:EMIHUDRAFT_466824 hypothetical protein	.
c1296_g1_i1	.	.	.	.	.	.	.
c1297_g1_i1	Emiliania huxleyi CCMP1516 hypothetical protein partial mRNA	.	.	.	.	.	.
c1299_g1_i1	Emiliania huxleyi CCMP1516 hypothetical protein partial mRNA	.	.	.	.	.	.
c1301_g1_i1	Emiliania huxleyi CCMP1516 hypothetical protein partial mRNA	hypothetical protein EMIHUDRAFT_213184	.	.	F:catalytic activity	ehx:EMIHUDRAFT_254110 hypothetical protein	.
c1304_g1_i1	.	.	.	.	.	.	.
c1305_g1_i1	Emiliania huxleyi CCMP1516 hypothetical protein mRNA	26S proteasome non-ATPase regulatory subunit 1 homolog A-like	26S proteasome non-ATPase regulatory subunit 1 homolog B OS=Arabidopsis thaliana GN=RPN2B PE=1 SV=1	.	C:proteasome regulatory particle, base subcomplex; C:integral component of membrane; F:enzyme regulator activity; P:regulation of protein catabolic process; P:regulation of catalytic activity	ehx:EMIHUDRAFT_458270 hypothetical protein	26S proteasome regulatory complex, subunit RPN2/PSMD1
c1306_g1_i1	.	.	.	.	.	.	.
c1308_g1_i1	.	.	.	.	.	.	.
c1309_g1_i1	Emiliania huxleyi CCMP1516 hypothetical protein partial mRNA	phosphoglycerate mutase	Glucosyl-3-phosphoglycerate phosphatase OS=Mycobacterium tuberculosis (strain CDC 1551 / Oshkosh) GN=gpgP PE=3 SV=1	R1G092.1 PF00300.19;His_Phos_1;	F:catalytic activity; F:binding	ehx:EMIHUDRAFT_223722 hypothetical protein	Phosphoglycerate mutase
c1311_g1_i1	.	hypothetical protein EMIHUDRAFT_438784, partial	.	R1DBE4.1 PF12505.5;DUF3712;	C:membrane; C:integral component of membrane	ehx:EMIHUDRAFT_434899 hypothetical protein	.
c1313_g1_i1	.	.	.	.	.	.	.
c1314_g1_i1	Emiliania huxleyi CCMP1516 hypothetical protein partial mRNA <gi|551572765|ref|XM_005772149.1| Emiliania huxleyi CCMP1516 hypothetical protein partial mRNA	hypothetical protein EMIHUDRAFT_196315	.	.	.	ehx:EMIHUDRAFT_242622 hypothetical protein	Ankyrin repeat and DHHC-type Zn-finger domain containing proteins
c1315_g1_i1	Emiliania huxleyi CCMP1516 hypothetical protein partial mRNA	hypothetical protein EMIHUDRAFT_248030	.	.	.	ehx:EMIHUDRAFT_248030 hypothetical protein	.
c1317_g1_i1	.	.	.	.	.	.	.
c1319_g1_i1	Emiliania huxleyi CCMP1516 hypothetical protein partial mRNA	pyridoxamine 5'-phosphate oxidase	Pyridoxamine 5'-phosphate oxidase C1952.08c homolog OS=Schizosaccharomyces pombe (strain 972 / ATCC 24843) GN=SPAC1952.08c PE=3 SV=1	R1ER11.1 PF01243.17;Pyridox_oxidase;	C:integral component of membrane; F:cofactor binding	ehx:EMIHUDRAFT_104086 hypothetical protein	.
c1320_g1_i1	Emiliania huxleyi CCMP1516 hypothetical protein mRNA	hypothetical protein EMIHUDRAFT_367632	.	.	C:integral component of membrane	ehx:EMIHUDRAFT_373090 hypothetical protein	.
c1322_g1_i1	Emiliania huxleyi CCMP1516 hypothetical protein partial mRNA	.	.	.	.	ehx:EMIHUDRAFT_102428 hypothetical protein	.
c1323_g1_i1	Emiliania huxleyi CCMP1516 hypothetical protein partial mRNA	hypothetical protein EMIHUDRAFT_451730, partial	.	.	.	ehx:EMIHUDRAFT_451730 hypothetical protein	.
c1324_g1_i1	Emiliania huxleyi CCMP1516 hypothetical protein partial mRNA	hypothetical protein EMIHUDRAFT_259105	.	.	C:integral component of membrane	ehx:EMIHUDRAFT_259105 hypothetical protein	.
c1325_g1_i1	Emiliania huxleyi CCMP1516 ras-related protein (Rab11-1), mRNA	ras-related protein rab-11a	Ras-related protein Rab-11A OS=Canis lupus familiaris GN=RAB11A PE=2 SV=3	R1EVP7.1 PF00071.19;Ras;	C:spindle pole; P:regulation of cilium movement; F:GTPase activity; F:GTP binding; C:multivesicular body; C:trans-Golgi network; C:centrosome; C:kinetochore microtubule; P:mitotic metaphase plate congression; F:microtubule binding; P:positive regulation of epithelial cell migration; P:regulation of multivesicular body size; P:positive regulation of G2/M transition of mitotic cell cycle; C:transpo…	ehx:EMIHUDRAFT_73420 hypothetical protein	.
c1326_g1_i1	Emiliania huxleyi CCMP1516 hypothetical protein partial mRNA <gi|551587408|ref|XM_005778552.1| Emiliania huxleyi CCMP1516 hypothetical protein partial mRNA	hypothetical protein EMIHUDRAFT_215657	.	.	.	ehx:EMIHUDRAFT_236986 hypothetical protein	.
c1327_g1_i1	.	polyketide synthase	Reducing polyketide synthase swnK OS=Metarhizium robertsii (strain ARSEF 23 / ATCC MYA-3075) GN=swnK PE=3 SV=1	R1BNS0.1 PF00109.23;ketoacyl-synt;	F:hydroxymethylglutaryl-CoA synthase activity; P:isoprenoid biosynthetic process; F:oxidoreductase activity; F:phosphopantetheine binding; P:oxidation-reduction process	ehx:EMIHUDRAFT_632088 PKS9; polyketide synthase	.
c1328_g1_i1	Emiliania huxleyi CCMP1516 hypothetical protein partial mRNA	serine/arginine-rich splicing factor SR45	RNA-binding protein with serine-rich domain 1-B OS=Xenopus laevis GN=rnps1-b PE=2 SV=1	R1DAK5.1 PF00076.19;RRM_1;	F:RNA binding	ehx:EMIHUDRAFT_49436 hypothetical protein	Predicted RNA-binding protein (RRM superfamily)
c1330_g1_i1	Emiliania huxleyi CCMP1516 hypothetical protein mRNA	hypothetical protein EMIHUDRAFT_453885	.	.	C:integral component of membrane	ehx:EMIHUDRAFT_453885 hypothetical protein	.
c1332_g1_i2	Emiliania huxleyi CCMP1516 hypothetical protein partial mRNA	hypothetical protein EMIHUDRAFT_230310	.	R1FHZ8.1 PF12257.5;DUF3608;	.	ehx:EMIHUDRAFT_230310 hypothetical protein	.
c1334_g1_i1	.	.	.	.	.	.	.
c1335_g1_i1	Emiliania huxleyi CCMP1516 hypothetical protein partial mRNA	hypothetical protein EMIHUDRAFT_214242	.	R1EFW1.1 PF14792.3;DNA_pol_B_palm;	F:DNA binding; P:DNA repair; F:DNA polymerase activity; P:DNA biosynthetic process	ehx:EMIHUDRAFT_237588 hypothetical protein	.
c1336_g1_i1	.	.	.	.	.	.	.
c1337_g1_i1	.	.	.	.	.	.	.
c1338_g1_i1	Emiliania huxleyi CCMP1516 hypothetical protein mRNA	hypothetical protein EMIHUDRAFT_464758	.	.	F:aminoacyl-tRNA ligase activity; F:ATP binding; P:tRNA aminoacylation for protein translation	ehx:EMIHUDRAFT_464758 hypothetical protein	.
c1340_g1_i1	.	.	.	.	.	.	.
c1341_g1_i1	Emiliania huxleyi CCMP1516 hypothetical protein mRNA	hypothetical protein EMIHUDRAFT_422044	.	.	.	ehx:EMIHUDRAFT_422044 hypothetical protein	.
c1342_g1_i1	Emiliania huxleyi CCMP1516 hypothetical protein partial mRNA	hypothetical protein EMIHUDRAFT_461359	.	.	F:nucleic acid binding; F:ATP binding	ehx:EMIHUDRAFT_461359 hypothetical protein	.
c1343_g1_i1	Emiliania huxleyi isolate 92A coatomer delta subunit (COPD) gene, complete cds	.	.	.	.	.	.
c1345_g1_i1	Emiliania huxleyi CCMP1516 hypothetical protein partial mRNA	hypothetical protein EMIHUDRAFT_101509	.	.	C:integral component of membrane	ehx:EMIHUDRAFT_101509 hypothetical protein	.
c1347_g1_i1	.	.	.	.	.	.	.
c1348_g1_i1	Emiliania huxleyi CCMP1516 hypothetical protein partial mRNA	hypothetical protein EMIHUDRAFT_460553, partial	.	.	.	ehx:EMIHUDRAFT_460553 hypothetical protein	.
c1349_g1_i1	Emiliania huxleyi CCMP1516 hypothetical protein partial mRNA	hypothetical protein EMIHUDRAFT_462892	.	.	.	ehx:EMIHUDRAFT_112342 hypothetical protein	.
c1350_g1_i1	.	.	.	.	.	.	.
c1351_g1_i1	Emiliania huxleyi CCMP1516 hypothetical protein partial mRNA	.	.	.	.	.	.
c1353_g1_i1	Emiliania huxleyi CCMP1516 hypothetical protein partial mRNA	.	.	.	.	.	.
c1354_g1_i1	.	.	.	.	.	.	.
c1355_g1_i1	.	.	.	E1ZK84.1 PF10494.6;Stk19;	.	.	.
c1357_g1_i2	.	.	.	.	.	.	.
c1360_g1_i1	Emiliania huxleyi CCMP1516 hypothetical protein partial mRNA	hypothetical protein EMIHUDRAFT_234073	.	R1D282.1 PF01549.21;ShK;	.	ehx:EMIHUDRAFT_234073 hypothetical protein	.
c1361_g1_i1	.	.	.	.	.	.	.
c1362_g1_i1	.	.	.	.	.	.	.
c1366_g1_i1	.	predicted protein	.	.	.	.	.
c1372_g1_i1	Emiliania huxleyi CCMP1516 hypothetical protein partial mRNA	hypothetical protein EMIHUDRAFT_102319	.	.	F:ubiquitin-like modifier activating enzyme activity	ehx:EMIHUDRAFT_102319 hypothetical protein	Predicted dinucleotide-utilizing enzyme involved in molybdopterin and thiamine biosynthesis
c1374_g1_i1	Emiliania huxleyi CCMP1516 hypothetical protein partial mRNA	hypothetical protein EMIHUDRAFT_354173	.	.	F:DNA binding	ehx:EMIHUDRAFT_354173 hypothetical protein	.
c1375_g1_i1	Emiliania huxleyi CCMP1516 hypothetical protein partial mRNA	hypothetical protein EMIHUDRAFT_226426	.	.	C:integral component of membrane	ehx:EMIHUDRAFT_226426 hypothetical protein	.
c1379_g1_i1	Emiliania huxleyi CCMP1516 hypothetical protein partial mRNA	hypothetical protein EMIHUDRAFT_114013	.	.	.	ehx:EMIHUDRAFT_114013 hypothetical protein	.
c1384_g1_i1	Emiliania huxleyi CCMP1516 hypothetical protein partial mRNA	N-ethylmaleimide-sensitive fusion protein	Vesicular-fusion protein SEC18 OS=Candida albicans GN=SEC18 PE=3 SV=2	.	F:nucleotide binding; C:proteasome complex; F:ATP binding; F:hydrolase activity	ehx:EMIHUDRAFT_222363 hypothetical protein	AAA+-type ATPase
c1386_g1_i1	Emiliania huxleyi CCMP1516 hypothetical protein partial mRNA	hypothetical protein EMIHUDRAFT_61170, partial	PHD finger protein ALFIN-LIKE 1 OS=Arabidopsis thaliana GN=AL1 PE=1 SV=1	K3Z933.1 PF00628.26;PHD;	F:metal ion binding	ehx:EMIHUDRAFT_61170 hypothetical protein	Uncharacterized PHD Zn-finger protein
c1388_g1_i1	Emiliania huxleyi CCMP1516 hypothetical protein partial mRNA	protein-tyrosine phosphatase	Probable tyrosine-protein phosphatase At1g05000 OS=Arabidopsis thaliana GN=At1g05000 PE=1 SV=1	R1ESC7.1 PF03162.10;Y_phosphatase2;	F:phosphatase activity	ehx:EMIHUDRAFT_60319 hypothetical protein	Predicted protein tyrosine phosphatase
c1389_g1_i1	.	N-acetyllactosaminide beta-1,3-N-acetylglucosaminyltransferase	.	.	F:catalytic activity	.	.
c1390_g1_i1	.	.	.	.	.	.	.
c1394_g1_i1	.	Glu/Leu/Phe/Val dehydrogenase	Probable glutamate dehydrogenase OS=Sinorhizobium fredii (strain NBRC 101917 / NGR234) GN=NGR_a01340 PE=3 SV=1	Q169D8.1 PF02812.15;ELFV_dehydrog_N;	P:cellular amino acid metabolic process; F:oxidoreductase activity, acting on the CH-NH2 group of donors, NAD or NADP as acceptor; P:oxidation-reduction process	.	Glutamate/leucine/phenylalanine/valine dehydrogenases
c1397_g1_i1	Emiliania huxleyi CCMP1516 ubiquinone biosynthesis protein partial mRNA	.	.	.	.	ehx:EMIHUDRAFT_467240 ubiquinone biosynthesis protein	.
c1398_g1_i1	.	.	.	.	.	.	.
c1400_g1_i1	Emiliania huxleyi CCMP1516 hypothetical protein partial mRNA	hypothetical protein EMIHUDRAFT_118358	.	.	C:integral component of membrane	ehx:EMIHUDRAFT_212474 hypothetical protein	.
c1401_g1_i1	Emiliania huxleyi CCMP1516 hypothetical protein partial mRNA	putative cell agglutination protein PB2C8.01-like	.	.	F:serine-type peptidase activity; C:membrane	ehx:EMIHUDRAFT_240834 hypothetical protein	.
c1402_g1_i1	Emiliania huxleyi CCMP1516 hypothetical protein partial mRNA	hypothetical protein EMIHUDRAFT_236854	.	R1CUA7.1 PF05050.9;Methyltransf_21;	C:membrane; C:integral component of membrane	ehx:EMIHUDRAFT_236854 hypothetical protein	.
c1403_g1_i1	Emiliania huxleyi CCMP1516 hypothetical protein partial mRNA	.	.	.	.	ehx:EMIHUDRAFT_114117 hypothetical protein	.
c1404_g1_i1	.	.	.	.	.	.	.
c1406_g1_i1	Emiliania huxleyi CCMP1516 hypothetical protein partial mRNA	.	.	.	.	.	.
c1407_g1_i1	Emiliania huxleyi CCMP1516 hypothetical protein partial mRNA	hypothetical protein EMIHUDRAFT_206328	.	.	.	ehx:EMIHUDRAFT_234318 hypothetical protein	.
c1409_g1_i1	Emiliania huxleyi CCMP1516 hypothetical protein partial mRNA	predicted protein	Sphingolipid delta(4)-desaturase/C4-monooxygenase DES2 OS=Homo sapiens GN=DEGS2 PE=1 SV=2	R1CTM8.1 PF00487.21;FA_desaturase;	P:lipid metabolic process	ehx:EMIHUDRAFT_237254 hypothetical protein	Fatty acid desaturase
c1410_g1_i1	.	.	.	.	.	.	.
c1411_g1_i1	Emiliania huxleyi CCMP1516 hypothetical protein partial mRNA	oxidoreductase	Uncharacterized protein R665 OS=Acanthamoeba polyphaga mimivirus GN=MIMI_R665 PE=4 SV=1	R1CHM2.1 PF00106.22;adh_short;	.	ehx:EMIHUDRAFT_103805 hypothetical protein	Dehydrogenases with different specificities (related to short-chain alcohol dehydrogenases)
c1412_g1_i2	Emiliania huxleyi CCMP1516 hypothetical protein partial mRNA	hypothetical protein EMIHUDRAFT_223978	.	B7FYT3.1 PF01490.15;Aa_trans;	C:integral component of membrane	ehx:EMIHUDRAFT_223978 hypothetical protein	Amino acid transporters
c1416_g1_i1	.	.	.	.	.	.	.
c1417_g1_i1	.	glutaredoxin 3	.	.	.	.	.
c1419_g1_i1	Emiliania huxleyi CCMP1516 hypothetical protein partial mRNA	8-amino-7-oxononanoate synthase	8-amino-7-oxononanoate synthase OS=Methylocella silvestris (strain DSM 15510 / CIP 108128 / LMG 27833 / NCIMB 13906 / BL2) GN=Msil_2132 PE=3 SV=1	R1D010.1 PF00155.18;Aminotran_1_2;	P:biosynthetic process; F:transferase activity; F:pyridoxal phosphate binding	ehx:EMIHUDRAFT_250705 hypothetical protein	Glycine C-acetyltransferase/2-amino-3-ketobutyrate-CoA ligase
c1423_g1_i1	Emiliania huxleyi CCMP1516 hypothetical protein mRNA	hypothetical protein EMIHUDRAFT_461082	.	.	C:integral component of membrane	ehx:EMIHUDRAFT_461082 hypothetical protein	.
c1424_g1_i1	Emiliania huxleyi CCMP1516 hypothetical protein partial mRNA	predicted protein	.	R1DI88.1 PF08373.7;RAP;	P:cellular process; F:kinase activity; F:organic cyclic compound binding; F:heterocyclic compound binding	ehx:EMIHUDRAFT_248724 hypothetical protein	.
c1425_g1_i1	Emiliania huxleyi CCMP1516 hypothetical protein partial mRNA	.	.	.	.	ehx:EMIHUDRAFT_452346 hypothetical protein	.
c1426_g1_i1	Emiliania huxleyi CCMP1516 hypothetical protein partial mRNA	hypothetical protein EMIHUDRAFT_464146	.	R1C5D8.1 PF00168.27;C2;	C:integral component of membrane	ehx:EMIHUDRAFT_464146 hypothetical protein	Membrane-associated protein FER-1 and related ferlins, contain multiple C2 domains
c1428_g1_i1	Emiliania huxleyi CCMP1516 hypothetical protein partial mRNA	hypothetical protein EMIHUDRAFT_425314, partial	.	.	.	ehx:EMIHUDRAFT_425314 hypothetical protein	.
c1429_g1_i2	Emiliania huxleyi CCMP1516 hypothetical protein partial mRNA	hypothetical protein EMIHUDRAFT_456179	.	R1EZ24.1 PF01549.21;ShK;	.	ehx:EMIHUDRAFT_456179 hypothetical protein	.
c1430_g1_i1	Emiliania huxleyi CCMP1516 hypothetical protein partial mRNA	Male sterility, NAD-binding	Uncharacterized oxidoreductase SAS2370 OS=Staphylococcus aureus (strain MSSA476) GN=SAS2370 PE=3 SV=1	R1FYH5.1 PF00106.22;adh_short;	F:RNA binding; F:oxidoreductase activity; F:phosphopantetheine binding; P:oxidation-reduction process	ehx:EMIHUDRAFT_466805 hypothetical protein	Predicted dehydrogenase
c1432_g1_i1	Emiliania huxleyi CCMP1516 hypothetical protein partial mRNA	hypothetical protein EMIHUDRAFT_451982	.	.	.	ehx:EMIHUDRAFT_451982 hypothetical protein	.
c1435_g1_i1	.	.	.	.	.	.	.
c1440_g1_i1	Emiliania huxleyi CCMP1516 hypothetical protein mRNA	hypothetical protein EMIHUDRAFT_437068	.	.	C:integral component of membrane	ehx:EMIHUDRAFT_437068 hypothetical protein	.
c1442_g1_i1	.	.	.	.	.	.	.
c1444_g1_i1	.	.	.	.	.	.	.
c1445_g1_i1	.	.	.	.	.	.	.
c1446_g1_i1	.	.	.	.	.	.	.
c1447_g1_i1	Emiliania huxleyi CCMP1516 hypothetical protein mRNA	.	.	.	.	ehx:EMIHUDRAFT_466803 hypothetical protein	.
c1448_g1_i1	.	.	.	.	.	.	.
c1449_g1_i1	Emiliania huxleyi CCMP1516 hypothetical protein partial mRNA	coagulation factor 5/8 type domain-containing protein	Exo-beta-1,3-glucanase OS=Streptomyces sp. (strain SirexAA-E / ActE) GN=SACTE_4363 PE=1 SV=1	.	F:hydrolase activity, hydrolyzing O-glycosyl compounds; P:carbohydrate metabolic process; F:carbohydrate binding	ehx:EMIHUDRAFT_110785 hypothetical protein	.
c1451_g1_i1	Emiliania huxleyi CCMP1516 hypothetical protein mRNA	hypothetical protein EMIHUDRAFT_353871	.	.	F:actin binding; P:actomyosin structure organization	ehx:EMIHUDRAFT_353871 hypothetical protein	.
c1452_g1_i1	.	.	.	.	.	.	.
c1454_g1_i1	.	.	.	G4ZA70.1 PF00465.16;Fe-ADH;	.	.	Alcohol dehydrogenase, class IV
c1455_g1_i1	Emiliania huxleyi CCMP1516 hypothetical protein partial mRNA	hypothetical protein EMIHUDRAFT_463462	.	.	F:protein kinase activity; F:ATP binding; P:protein phosphorylation	ehx:EMIHUDRAFT_453214 hypothetical protein	.
c1456_g1_i1	Hyphomonas sp. Mor2 genome	phosphoribosylamine--glycine ligase	Phosphoribosylamine--glycine ligase OS=Brucella suis biovar 1 (strain 1330) GN=purD PE=3 SV=1	Q0C3N6.1 PF01636.20;APH;	F:phosphoribosylamine-glycine ligase activity; F:ATP binding; P:'de novo' IMP biosynthetic process; P:purine nucleobase biosynthetic process; F:metal ion binding	ehx:EMIHUDRAFT_441547 putative acyl-CoA dehydrogenase	Glycinamide ribonucleotide synthetase (GARS)/Aminoimidazole ribonucleotide synthetase (AIRS)
c1458_g1_i1	.	.	.	.	.	.	.
c1459_g1_i1	.	.	.	.	.	.	.
c1461_g1_i1	Emiliania huxleyi CCMP1516 hypothetical protein partial mRNA	mini-chromosome maintenance complex-binding protein	Mini-chromosome maintenance complex-binding protein OS=Salmo salar GN=mcmbp PE=2 SV=1	R1F9W1.1 PF09739.6;MCM_bind;	.	ehx:EMIHUDRAFT_202875 hypothetical protein	Conserved membrane protein
c1462_g1_i1	Emiliania huxleyi CCMP1516 hypothetical protein partial mRNA	crossover junction endonuclease MUS81	Crossover junction endonuclease MUS81 OS=Xenopus tropicalis GN=mus81 PE=2 SV=1	F0Y9C6.1 PF02732.12;ERCC4;	F:nuclease activity; P:DNA repair	ehx:EMIHUDRAFT_208407 hypothetical protein	Endonuclease MUS81
c1463_g1_i1	.	.	.	.	.	.	.
c1465_g1_i2	Emiliania huxleyi CCMP1516 hypothetical protein partial mRNA	hypothetical protein EMIHUDRAFT_228929	.	.	C:integral component of membrane	ehx:EMIHUDRAFT_228929 hypothetical protein	.
c1467_g1_i1	Emiliania huxleyi CCMP1516 hypothetical protein partial mRNA	glutathione peroxidase	Protein LTV1 homolog OS=Xenopus laevis GN=ltv1 PE=2 SV=1	R1CHD0.1 PF04180.11;LTV;	F:peroxidase activity; F:glutathione peroxidase activity; P:response to oxidative stress; P:oxidation-reduction process; P:cellular oxidant detoxification	ehx:EMIHUDRAFT_101380 hypothetical protein	Uncharacterized conserved protein
c1470_g1_i1	Emiliania huxleyi CCMP1516 hypothetical protein mRNA	polyadenylation and cleavage factor homolog 4-like	Polyadenylation and cleavage factor homolog 4 OS=Arabidopsis thaliana GN=PCFS4 PE=1 SV=1	R1F767.1 PF04818.10;CTD_bind;	F:nucleic acid binding	ehx:EMIHUDRAFT_462873 hypothetical protein	mRNA cleavage and polyadenylation factor I/II complex, subunit Pcf11
c1472_g1_i1	Emiliania huxleyi CCMP1516 hypothetical protein partial mRNA	polyadenylate binding protein	Embryonic polyadenylate-binding protein A OS=Xenopus laevis GN=epabp-a PE=1 SV=2	R1ET42.1 PF00658.15;PABP;	F:exonuclease activity; C:cytoplasm; F:poly(A) binding; F:eukaryotic initiation factor 4G binding; P:chordate embryonic development; F:protein self-association; P:mRNA stabilization; P:negative regulation of nuclear-transcribed mRNA poly(A) tail shortening; P:nucleic acid phosphodiester bond hydrolysis	ehx:EMIHUDRAFT_237027 hypothetical protein	.
c1473_g1_i1	Emiliania huxleyi CCMP1516 hypothetical protein partial mRNA	hypothetical protein EMIHUDRAFT_202134	.	.	P:pseudouridine synthesis; F:RNA binding; F:pseudouridine synthase activity	ehx:EMIHUDRAFT_202134 hypothetical protein	.
c1477_g1_i1	Hyphomonas sp. Mor2 genome	energy-dependent translational throttle protein EttA	Energy-dependent translational throttle protein EttA OS=Escherichia coli O157:H7 GN=ettA PE=3 SV=2	Q0C2V6.1 PF00005.24;ABC_tran;	F:ATP binding; F:ATPase activity; P:negative regulation of translational elongation	ehx:EMIHUDRAFT_210030 ABC transporter	Predicted transporter (ABC superfamily)
c1480_g1_i1	Emiliania huxleyi CCMP1516 hypothetical protein mRNA	.	.	.	.	.	.
c1482_g1_i1	Emiliania huxleyi CCMP1516 hypothetical protein partial mRNA	hypothetical protein EMIHUDRAFT_434268, partial	.	.	C:integral component of membrane	ehx:EMIHUDRAFT_434268 hypothetical protein	.
c1485_g1_i1	Emiliania huxleyi CCMP1516 hypothetical protein partial mRNA	hypothetical protein EMIHUDRAFT_113059	.	.	F:calcium ion binding	ehx:EMIHUDRAFT_113059 hypothetical protein	Ca2+/calmodulin-dependent protein phosphatase (calcineurin subunit B), EF-Hand superfamily protein
c1486_g1_i1	Emiliania huxleyi CCMP1516 Hsp104 partial mRNA	Hsp104	.	.	F:ATP binding; P:protein metabolic process	ehx:EMIHUDRAFT_455385 Hsp104	.
c1487_g1_i1	.	.	.	.	.	.	.
c1488_g1_i1	Emiliania huxleyi CCMP1516 hypothetical protein mRNA	hypothetical protein EMIHUDRAFT_462233	.	.	.	ehx:EMIHUDRAFT_462233 hypothetical protein	.
c1489_g1_i1	Emiliania huxleyi CCMP1516 BIG1, ArfGEF of the BIG/SEC7 subfamily (BIG1), partial mRNA	BIG1, ArfGEF of the BIG/SEC7 subfamily	.	.	F:ARF guanyl-nucleotide exchange factor activity; P:regulation of ARF protein signal transduction	ehx:EMIHUDRAFT_522056 BIG1; BIG1, ArfGEF of the BIG/SEC7 subfamily	.
c1490_g1_i1	Hyphomonas sp. Mor2 genome	carboxymuconolactone decarboxylase	.	D9QHG7.1 PF02627.17;CMD;	C:integral component of membrane; F:antioxidant activity; F:oxidoreductase activity, acting on peroxide as acceptor	.	.
c1491_g1_i1	Emiliania huxleyi CCMP1516 hypothetical protein mRNA	hypothetical protein EMIHUDRAFT_438280	.	.	C:integral component of membrane	ehx:EMIHUDRAFT_442195 hypothetical protein	.
c1492_g1_i1	.	.	.	.	.	.	.
c1493_g1_i1	Emiliania huxleyi CCMP1516 hypothetical protein partial mRNA	.	.	.	.	ehx:EMIHUDRAFT_205133 hypothetical protein	.
c1494_g1_i2	Emiliania huxleyi CCMP1516 hypothetical protein partial mRNA	hypothetical protein EMIHUDRAFT_450008	.	.	.	ehx:EMIHUDRAFT_450008 hypothetical protein	.
c1495_g1_i1	Emiliania huxleyi CCMP1516 hypothetical protein partial mRNA	Histone-lysine N-methyltransferase	N-lysine methyltransferase SMYD2 OS=Bos taurus GN=SMYD2 PE=2 SV=1	R1D264.1 PF00856.25;SET;	C:integral component of membrane	ehx:EMIHUDRAFT_204100 hypothetical protein	Predicted histone tail methylase containing SET domain
c1499_g1_i1	Emiliania huxleyi CCMP1516 hypothetical protein partial mRNA	hypothetical protein EMIHUDRAFT_458750, partial	.	.	.	ehx:EMIHUDRAFT_458750 hypothetical protein	.
c1500_g1_i1	Emiliania huxleyi CCMP1516 hypothetical protein partial mRNA	probable ATP-dependent RNA helicase DDX52	DEAD-box ATP-dependent RNA helicase 57 OS=Arabidopsis thaliana GN=RH57 PE=2 SV=1	R1BP61.1 PF00270.26;DEAD;	F:nucleic acid binding; F:helicase activity; F:ATP binding	ehx:EMIHUDRAFT_200611 hypothetical protein	ATP-dependent RNA helicase
c1501_g1_i1	Emiliania huxleyi CCMP1516 hypothetical protein mRNA	xanthine dehydrogenase	Xanthine dehydrogenase OS=Oryza sativa subsp. japonica GN=XDH PE=2 SV=1	R1EFE6.1 PF01799.17;Fer2_2;	F:iron ion binding; F:electron transfer activity; F:oxidoreductase activity, acting on CH or CH2 groups; P:electron transport chain; F:2 iron, 2 sulfur cluster binding; F:FAD binding	ehx:EMIHUDRAFT_461094 hypothetical protein	Xanthine dehydrogenase
c1503_g1_i1	Emiliania huxleyi CCMP1516 hypothetical protein partial mRNA	hypothetical protein EMIHUDRAFT_449615	.	.	F:galactosylceramide sulfotransferase activity; C:Golgi apparatus; P:glycolipid biosynthetic process; C:integral component of membrane	ehx:EMIHUDRAFT_449615 hypothetical protein	.
c1504_g1_i1	Emiliania huxleyi CCMP1516 phosphoglycerate kinase partial mRNA	phosphoglycerate kinase	.	R1D4H4.1 PF00162.16;PGK;	F:phosphoglycerate kinase activity; F:ATP binding; P:glycolytic process	ehx:EMIHUDRAFT_72672 PGK1; phosphoglycerate kinase	3-phosphoglycerate kinase
c1512_g1_i1	.	.	.	.	.	.	.
c1514_g1_i1	.	.	.	.	.	.	.
c1515_g1_i1	.	.	.	.	.	.	.
c1516_g1_i1	.	t-diRNAhydrouridine synthase	.	.	P:tRNA dihydrouridine synthesis; F:catalytic activity; P:tRNA processing; F:tRNA dihydrouridine synthase activity; F:metal ion binding; F:flavin adenine dinucleotide binding; P:oxidation-reduction process	.	.
c1517_g1_i1	Emiliania huxleyi CCMP1516 hypothetical protein partial mRNA	hypothetical protein EMIHUDRAFT_210460	.	.	F:metal ion binding	ehx:EMIHUDRAFT_210460 hypothetical protein	.
c1518_g1_i1	Emiliania huxleyi CCMP1516 hypothetical protein partial mRNA	hypothetical protein EMIHUDRAFT_248536	.	.	.	ehx:EMIHUDRAFT_228365 hypothetical protein	.
c1519_g1_i1	.	.	.	.	.	.	.
c1523_g1_i1	Emiliania huxleyi CCMP1516 hypothetical protein mRNA	.	.	.	.	.	.
c1524_g1_i1	Emiliania huxleyi CCMP1516 hypothetical protein partial mRNA	.	.	.	.	ehx:EMIHUDRAFT_235801 hypothetical protein	.
c1526_g1_i2	Emiliania huxleyi CCMP1516 hypothetical protein partial mRNA	hypothetical protein EMIHUDRAFT_454401, partial	.	.	.	ehx:EMIHUDRAFT_454401 hypothetical protein	.
c1528_g1_i1	Emiliania huxleyi CCMP1516 hypothetical protein partial mRNA	hypothetical protein EMIHUDRAFT_107102	.	.	.	ehx:EMIHUDRAFT_107102 hypothetical protein	.
c1529_g1_i1	.	.	.	.	.	.	.
c1530_g1_i1	.	.	.	.	.	.	.
c1531_g1_i1	.	.	.	.	.	.	.
c1532_g1_i1	Emiliania huxleyi CCMP1516 hypothetical protein partial mRNA	hypothetical protein EMIHUDRAFT_230326	.	.	.	ehx:EMIHUDRAFT_230326 hypothetical protein	.
c1533_g1_i1	.	.	.	.	.	.	.
c1534_g1_i1	Emiliania huxleyi CCMP1516 hypothetical protein partial mRNA	hypothetical protein EMIHUDRAFT_247541	.	R1BQ78.1 PF04824.13;Rad21_Rec8;	C:nuclear chromosome	ehx:EMIHUDRAFT_247541 hypothetical protein	Sister chromatid cohesion complex Cohesin, subunit RAD21/SCC1
c1536_g1_i1	Emiliania huxleyi CCMP1516 hypothetical protein partial mRNA	hypothetical protein EMIHUDRAFT_103697	.	.	P:signal transduction; C:membrane	ehx:EMIHUDRAFT_103697 hypothetical protein	.
c1537_g1_i1	Emiliania huxleyi CCMP1516 hypothetical protein partial mRNA	30S ribosomal protein S2	30S ribosomal protein S2 OS=Haemophilus parasuis serovar 5 (strain SH0165) GN=rpsB PE=3 SV=1	R1CAQ6.1 PF00318.17;Ribosomal_S2;	F:structural constituent of ribosome; P:translation; C:small ribosomal subunit	ehx:EMIHUDRAFT_75379 hypothetical protein	Mitochondrial/chloroplast ribosomal protein S2
c1539_g1_i1	.	.	.	.	.	.	.
c1540_g1_i1	Emiliania huxleyi CCMP1516 hypothetical protein partial mRNA	hypothetical protein EMIHUDRAFT_116053	.	.	.	ehx:EMIHUDRAFT_116053 hypothetical protein	.
c1540_g2_i1	.	.	.	.	.	ehx:EMIHUDRAFT_116053 hypothetical protein	.
c1541_g1_i2	.	.	Elongation factor 1-alpha OS=Pyrobaculum islandicum (strain DSM 4184 / JCM 9189 / GEO3) GN=tuf PE=3 SV=1	G2MK93.1 PF00009.24;GTP_EFTU;	.	.	.
c1545_g1_i1	Emiliania huxleyi CCMP1516 hypothetical protein partial mRNA	.	.	.	.	ehx:EMIHUDRAFT_104918 hypothetical protein	.
c1546_g1_i1	Emiliania huxleyi CCMP1516 hypothetical protein partial mRNA	hypothetical protein EMIHUDRAFT_631910	.	.	F:GTPase activator activity; P:positive regulation of GTPase activity; F:metal ion binding	ehx:EMIHUDRAFT_631910 hypothetical protein	.
c1547_g1_i1	.	DNAJ protein JJJ1 homolog	DnaJ homolog subfamily C member 21 OS=Homo sapiens GN=DNAJC21 PE=1 SV=2	D8S7P1.1 PF12171.5;zf-C2H2_jaz;	F:nucleic acid binding; F:zinc ion binding	.	Molecular chaperone (DnaJ superfamily)
c1548_g1_i1	Emiliania huxleyi clone JGIACCU-13A3, complete sequence	.	.	.	.	.	.
c1552_g1_i1	Emiliania huxleyi CCMP1516 hypothetical protein partial mRNA	GPN-loop GTPase	GPN-loop GTPase 1 OS=Dictyostelium discoideum GN=gpn1 PE=3 SV=1	R1EUF8.1 PF03029.14;ATP_bind_1;	F:GTPase activity	ehx:EMIHUDRAFT_426517 hypothetical protein	GTPase XAB1, interacts with DNA repair protein XPA
c1554_g1_i1	Emiliania huxleyi CCMP1516 hypothetical protein partial mRNA	.	.	.	.	ehx:EMIHUDRAFT_434593 hypothetical protein	.
c1554_g2_i1	Emiliania huxleyi CCMP1516 hypothetical protein partial mRNA	hypothetical protein EMIHUDRAFT_434593, partial	.	.	.	ehx:EMIHUDRAFT_434593 hypothetical protein	.
c1556_g1_i1	.	sulfate ion permase	C4-dicarboxylic acid transporter DauA OS=Escherichia coli O157:H7 GN=dauA PE=3 SV=2	R1DBN0.1 PF00916.17;Sulfate_transp;	F:secondary active sulfate transmembrane transporter activity; C:integral component of membrane; P:sulfate transmembrane transport	ehx:EMIHUDRAFT_441761 SUL1; sulfate ion permase	.
c1557_g1_i1	Emiliania huxleyi CCMP1516 hypothetical protein partial mRNA	hypothetical protein EMIHUDRAFT_229148	.	.	.	ehx:EMIHUDRAFT_229148 hypothetical protein	.
c1559_g1_i1	.	.	.	.	.	.	.
c1560_g1_i1	Emiliania huxleyi CCMP1516 hypothetical protein partial mRNA	hypothetical protein EMIHUDRAFT_212521	.	.	.	ehx:EMIHUDRAFT_212521 hypothetical protein	.
c1562_g1_i1	Emiliania huxleyi CCMP1516 hypothetical protein partial mRNA	hypothetical protein EMIHUDRAFT_449764, partial	.	.	.	ehx:EMIHUDRAFT_449764 hypothetical protein	.
c1563_g1_i1	Emiliania huxleyi CCMP1516 hypothetical protein mRNA	hypothetical protein EMIHUDRAFT_458187	.	.	.	ehx:EMIHUDRAFT_458187 hypothetical protein	.
c1564_g1_i1	.	.	.	.	.	.	.
c1566_g1_i1	Emiliania huxleyi CCMP1516 hypothetical protein partial mRNA	hypothetical protein EMIHUDRAFT_234169	.	.	F:RNA binding	ehx:EMIHUDRAFT_234169 hypothetical protein	.
c1567_g1_i1	Emiliania huxleyi CCMP1516 hypothetical protein mRNA	.	.	.	.	.	.
c1569_g1_i1	Emiliania huxleyi CCMP1516 hypothetical protein mRNA	.	.	.	.	.	.
c1570_g1_i1	Emiliania huxleyi CCMP1516 hypothetical protein partial mRNA	hypothetical protein EMIHUDRAFT_241880	.	.	F:nucleic acid binding	ehx:EMIHUDRAFT_241880 hypothetical protein	Spliceosomal protein snRNP-U1A/U2B
c1571_g1_i1	.	.	.	.	.	.	.
c1574_g1_i1	.	.	.	.	.	.	.
c1575_g1_i1	.	.	.	.	.	ehx:EMIHUDRAFT_437101 hypothetical protein	.
c1576_g1_i1	.	.	.	.	.	.	.
c1577_g1_i2	Emiliania huxleyi CCMP1516 hypothetical protein partial mRNA	adenosine 3 -phospho 5 -phosphosulfate transporter 1-like protein	.	.	F:translation release factor activity; P:translational termination	ehx:EMIHUDRAFT_108677 hypothetical protein	.
c1579_g1_i1	Emiliania huxleyi CCMP1516 hypothetical protein mRNA	hypothetical protein EMIHUDRAFT_417362	.	.	C:intracellular; P:cyclic nucleotide biosynthetic process; C:integral component of membrane; F:phosphorus-oxygen lyase activity; P:intracellular signal transduction	ehx:EMIHUDRAFT_417362 hypothetical protein	.
c1583_g1_i1	.	.	.	.	.	.	.
c1584_g1_i1	Emiliania huxleyi CCMP1516 hypothetical protein mRNA	telomere length regulation protein TEL2 homolog	Telomere length regulation protein TEL2 homolog OS=Homo sapiens GN=TELO2 PE=1 SV=2	.	C:intracellular	ehx:EMIHUDRAFT_462858 hypothetical protein	Uncharacterized conserved protein
c1586_g1_i1	Emiliania huxleyi CCMP1516 hypothetical protein partial mRNA	2-succinylbenzoate--CoA ligase	4-chlorobenzoate--CoA ligase OS=Arthrobacter sp. GN=fcbA1 PE=1 SV=1	R1D5N6.1 PF00501.25;AMP-binding;	F:catalytic activity; C:integral component of membrane	ehx:EMIHUDRAFT_113111 hypothetical protein	Acyl-CoA synthetase
c1589_g1_i1	Emiliania huxleyi CCMP1516 hypothetical protein partial mRNA	hypothetical protein EMIHUDRAFT_222658	.	.	.	ehx:EMIHUDRAFT_222658 hypothetical protein	.
c1590_g1_i1	.	.	.	.	.	.	.
c1592_g1_i1	Emiliania huxleyi CCMP1516 putative ABC transporter partial mRNA	ABC transporter ATP-binding protein	Lipid A export ATP-binding/permease protein MsbA OS=Vibrio fischeri (strain ATCC 700601 / ES114) GN=msbA PE=3 SV=1	B9SNT8.1 PF00005.24;ABC_tran;	F:ATP binding; P:lipid transport; C:integral component of membrane; F:lipid-transporting ATPase activity; P:transmembrane transport	ehx:EMIHUDRAFT_247268 putative ABC transporter	Multidrug/pheromone exporter, ABC superfamily
c1593_g1_i1	.	nuclear speckle splicing regulatory protein 1-like	Nuclear speckle splicing regulatory protein 1 OS=Homo sapiens GN=NSRP1 PE=1 SV=1	A0A087SH57.1 PF09745.6;DUF2040;	.	.	Uncharacterized conserved protein
c1595_g1_i1	Emiliania huxleyi CCMP1516 hypothetical protein partial mRNA	cytochrome b6-f complex iron-sulfur subunit	Cytochrome b6-f complex iron-sulfur subunit OS=Synechococcus sp. (strain CC9902) GN=petC PE=3 SV=1	R1D637.1 PF00355.23;Rieske;	F:oxidoreductase activity; F:2 iron, 2 sulfur cluster binding; P:oxidation-reduction process	ehx:EMIHUDRAFT_232852 hypothetical protein	Ubiquinol cytochrome c reductase, subunit RIP1
c1596_g1_i2	Emiliania huxleyi CCMP1516 hypothetical protein partial mRNA	.	.	.	.	ehx:EMIHUDRAFT_219747 hypothetical protein	.
c1597_g1_i1	Emiliania huxleyi CCMP1516 hypothetical protein partial mRNA	hypothetical protein EMIHUDRAFT_237857	.	R1EWS8.1 PF12624.4;Chorein_N;	.	ehx:EMIHUDRAFT_237857 hypothetical protein	.
c1598_g1_i2	Emiliania huxleyi CCMP1516 hypothetical protein mRNA	DUF1295 domain-containing protein	.	R1F4U3.1 PF06966.9;DUF1295;	C:cytoplasm; P:lipid metabolic process; C:integral component of membrane; F:oxidoreductase activity, acting on the CH-CH group of donors; P:oxidation-reduction process	ehx:EMIHUDRAFT_363634 hypothetical protein	.
c1599_g1_i1	.	.	.	.	.	.	.
c1600_g1_i1	.	.	.	.	.	.	.
c1601_g1_i1	Emiliania huxleyi CCMP1516 hypothetical protein partial mRNA	.	.	.	.	ehx:EMIHUDRAFT_458856 hypothetical protein	.
c1602_g1_i1	Emiliania huxleyi CCMP1516 hypothetical protein partial mRNA	putative eps3o protein	.	.	C:membrane; C:integral component of membrane	ehx:EMIHUDRAFT_470784 hypothetical protein	.
c1603_g1_i1	.	putative polyamine transporter isoform A	.	E1ZAW1.1 PF02463.16;SMC_N;	F:ATP binding; C:chromosome; C:membrane; C:integral component of membrane; F:transmembrane transporter activity; P:chromosome organization; P:transmembrane transport	.	Structural maintenance of chromosome protein 3 (sister chromatid cohesion complex Cohesin, subunit SMC3)
c1604_g1_i1	Emiliania huxleyi CCMP1516 hypothetical protein partial mRNA	hypothetical protein EMIHUDRAFT_228661	.	.	.	ehx:EMIHUDRAFT_228661 hypothetical protein	.
c1606_g1_i1	.	.	.	.	.	ehx:EMIHUDRAFT_102317 hypothetical protein	.
c1607_g1_i1	Emiliania huxleyi CCMP1516 hypothetical protein partial mRNA	hypothetical protein EMIHUDRAFT_100781	.	.	F:protein kinase activity; F:ATP binding; P:protein phosphorylation	ehx:EMIHUDRAFT_100781 hypothetical protein	.
c1608_g1_i1	.	GMC family oxidoreductase	Fructose dehydrogenase large subunit OS=Gluconobacter japonicus GN=fdhL PE=1 SV=1	A0A0A7PH20.1 PF01266.21;DAO;	F:oxidoreductase activity; F:oxidoreductase activity, acting on CH-OH group of donors; P:oxidation-reduction process	.	.
c1609_g1_i2	Emiliania huxleyi CCMP1516 hypothetical protein partial mRNA	hypothetical protein EMIHUDRAFT_253421	.	R1B4V4.1 PF01927.13;Mut7-C;	F:aminoacyl-tRNA editing activity; F:nucleic acid binding; P:aminoacyl-tRNA metabolism involved in translational fidelity	ehx:EMIHUDRAFT_253421 hypothetical protein	.
c1610_g1_i1	Hyphomonas sp. Mor2 genome	acyl-CoA dehydrogenase	3-methylmercaptopropionyl-CoA dehydrogenase OS=Ruegeria pomeroyi (strain ATCC 700808 / DSM 15171 / DSS-3) GN=dmdC PE=1 SV=1	Q0C4E6.1 PF00441.21;Acyl-CoA_dh_1;	F:oxidoreductase activity, acting on the CH-CH group of donors; F:flavin adenine dinucleotide binding; P:oxidation-reduction process	ehx:EMIHUDRAFT_360281 long-chain specific acyl-CoA dehydrogenase	Very-long-chain acyl-CoA dehydrogenase
c1613_g1_i1	Emiliania huxleyi CCMP1516 hypothetical protein mRNA	hypothetical protein EMIHUDRAFT_433980	.	.	F:calcium ion binding	ehx:EMIHUDRAFT_433980 hypothetical protein	.
c1614_g1_i1	.	.	.	.	.	.	Predicted membrane protein
c1615_g1_i1	.	AarF/ABC1/UbiB kinase family protein	Uncharacterized aarF domain-containing protein kinase 1 OS=Xenopus laevis GN=adck1 PE=2 SV=1	R1F7A4.1 PF03109.13;ABC1;	F:catalytic activity	ehx:EMIHUDRAFT_233480 Aarf domain-containing protein	Predicted unusual protein kinase
c1616_g1_i1	.	.	.	.	.	.	.
c1618_g1_i1	Emiliania huxleyi CCMP1516 hypothetical protein partial mRNA	.	.	.	.	ehx:EMIHUDRAFT_202342 hypothetical protein	.
c1620_g1_i1	Emiliania huxleyi CCMP1516 hypothetical protein partial mRNA	protein kinase domain containing protein	Carbon catabolite-derepressing protein kinase OS=Saccharomyces cerevisiae (strain ATCC 204508 / S288c) GN=SNF1 PE=1 SV=1	R1BB86.1 PF00069.22;Pkinase;	F:protein kinase activity; F:ATP binding; P:protein phosphorylation	ehx:EMIHUDRAFT_68578 hypothetical protein	Serine/threonine protein kinase
c1621_g1_i1	Emiliania huxleyi CCMP1516 hypothetical protein partial mRNA	.	.	.	.	ehx:EMIHUDRAFT_465918 hypothetical protein	.
c1622_g1_i1	.	.	.	.	.	.	.
c1623_g1_i1	Emiliania huxleyi CCMP1516 hypothetical protein partial mRNA	hypothetical protein EMIHUDRAFT_205373	.	.	P:mRNA splicing, via spliceosome; F:pre-mRNA branch point binding	ehx:EMIHUDRAFT_205373 hypothetical protein	.
c1624_g1_i1	Emiliania huxleyi CCMP1516 putative ubiquitin protein ligase partial mRNA	putative ubiquitin protein ligase	.	.	F:ubiquitin-protein transferase activity; P:protein ubiquitination; F:ligase activity	ehx:EMIHUDRAFT_453595 hypothetical protein	.
c1626_g1_i1	.	.	.	.	.	.	.
c1627_g1_i1	.	.	.	.	.	.	.
c1628_g1_i1	Emiliania huxleyi CCMP1516 hypothetical protein partial mRNA	hypothetical protein EMIHUDRAFT_228608	.	R1FFY9.1 PF05721.10;PhyH;	.	ehx:EMIHUDRAFT_228608 hypothetical protein	.
c1631_g1_i1	.	.	.	.	.	.	.
c1632_g1_i1	Emiliania huxleyi CCMP1516 hypothetical protein partial mRNA <gi|551609812|ref|XM_005786026.1| Emiliania huxleyi CCMP1516 hypothetical protein partial mRNA	cytochrome c oxidase biogenesis protein Cmc1 like-domain-containing protein	.	R1FJZ6.1 PF08583.7;Cmc1;	C:mitochondrion	ehx:EMIHUDRAFT_229375 hypothetical protein	Uncharacterized conserved protein
c1634_g1_i1	Emiliania huxleyi CCMP1516 hypothetical protein partial mRNA	predicted protein	.	.	C:membrane; C:integral component of membrane	ehx:EMIHUDRAFT_227468 hypothetical protein	.
c1635_g1_i1	.	.	.	.	.	.	.
c1636_g1_i1	Emiliania huxleyi CCMP1516 hypothetical protein mRNA	hypothetical protein EMIHUDRAFT_444344	.	.	.	ehx:EMIHUDRAFT_444344 hypothetical protein	.
c1637_g1_i1	Emiliania huxleyi CCMP1516 hypothetical protein partial mRNA	hypothetical protein EMIHUDRAFT_103625	.	.	F:nucleic acid binding; F:methyltransferase activity; P:methylation	ehx:EMIHUDRAFT_103625 hypothetical protein	.
c1638_g1_i1	.	.	.	.	.	.	.
c1639_g1_i1	Emiliania huxleyi CCMP1516 hypothetical protein partial mRNA	hypothetical protein EMIHUDRAFT_78153, partial	.	R1D7W8.1 PF03725.12;RNase_PH_C;	.	ehx:EMIHUDRAFT_78153 hypothetical protein	Exosomal 3'-5' exoribonuclease complex, subunit Rrp45
c1641_g1_i1	.	RNA-directed DNA polymerase from mobile element jockey-like	.	W4YWJ6.1 PF00078.24;RVT_1;	F:nucleic acid binding; F:RNA-directed DNA polymerase activity; F:endonuclease activity; P:RNA-dependent DNA biosynthetic process; P:nucleic acid phosphodiester bond hydrolysis	.	.
c1642_g1_i1	.	.	.	.	.	.	.
c1642_g2_i1	.	.	.	.	.	.	.
c1645_g1_i2	Emiliania huxleyi CCMP1516 hypothetical protein partial mRNA	hypothetical protein EMIHUDRAFT_110549	Tyrosine-specific transport protein 2 OS=Haemophilus influenzae (strain ATCC 51907 / DSM 11121 / KW20 / Rd) GN=tyrP-B PE=3 SV=1	R1DKE3.1 PF03222.10;Trp_Tyr_perm;	P:amino acid transmembrane transport; C:integral component of plasma membrane; F:aromatic amino acid transmembrane transporter activity; P:aromatic amino acid transport	ehx:EMIHUDRAFT_110549 hypothetical protein	.
c1646_g1_i2	Emiliania huxleyi CCMP1516 hypothetical protein partial mRNA	.	.	.	.	.	.
c1647_g1_i1	Emiliania huxleyi CCMP1516 putative ABC transporter partial mRNA	putative ABC transporter	.	.	F:ATP binding; C:integral component of membrane; F:ATPase activity, coupled to transmembrane movement of substances; P:transmembrane transport	.	.
c1650_g1_i1	.	.	.	.	.	ehx:EMIHUDRAFT_462013 hypothetical protein	.
c1651_g1_i1	.	E3 ubiquitin ligase	Probable E3 ubiquitin-protein ligase HERC1 OS=Homo sapiens GN=HERC1 PE=1 SV=2	R1FNI5.1 PF00415.15;RCC1;	F:calcium ion binding; P:cell adhesion; F:ligase activity	ehx:EMIHUDRAFT_365890 E3 ubiquitin ligase	.
c1652_g1_i1	Emiliania huxleyi CCMP1516 hypothetical protein partial mRNA	class I SAM-dependent methyltransferase	8-demethyl-8-alpha-L-rhamnosyl tetracenomycin-C 2'-O-methyltransferase OS=Streptomyces olivaceus GN=elmMI PE=1 SV=1	R4LTM4.1 PF13578.3;Methyltransf_24;	F:methyltransferase activity; F:transferase activity; P:methylation	ehx:EMIHUDRAFT_202474 hypothetical protein	.
c1654_g1_i1	.	.	.	.	.	.	FKBP-type peptidyl-prolyl cis-trans isomerase
c1656_g1_i1	.	.	.	.	.	.	.
c1656_g2_i1	.	.	.	.	.	.	.
c1658_g1_i1	.	.	.	.	.	.	.
c1659_g1_i1	.	.	.	.	.	.	.
c1662_g1_i1	.	.	.	.	.	.	.
c1663_g1_i1	.	.	.	.	.	.	.
c1665_g1_i1	Emiliania huxleyi CCMP1516 hypothetical protein partial mRNA	.	.	.	.	ehx:EMIHUDRAFT_196093 hypothetical protein	.
c1666_g1_i2	Emiliania huxleyi CCMP1516 hypothetical protein mRNA	hypothetical protein EMIHUDRAFT_449622	.	.	P:malate transport; C:integral component of membrane	ehx:EMIHUDRAFT_449622 hypothetical protein	.
c1667_g1_i1	Emiliania huxleyi CCMP1516 hypothetical protein partial mRNA	hypothetical protein EMIHUDRAFT_257548, partial	.	C1E0N3.1 PF02622.12;DUF179;	.	ehx:EMIHUDRAFT_257548 hypothetical protein	.
c1668_g1_i2	Emiliania huxleyi CCMP1516 hypothetical protein partial mRNA	.	.	.	.	.	.
c1670_g1_i1	.	predicted protein	.	.	.	.	.
c1671_g1_i1	Emiliania huxleyi CCMP1516 hypothetical protein partial mRNA	histone-lysine N-methyltransferase ATXR2 isoform X2	Histone-lysine N-methyltransferase ATXR2 OS=Arabidopsis thaliana GN=ATXR2 PE=2 SV=1	C1MZZ6.1 PF00856.25;SET;	F:transferase activity	ehx:EMIHUDRAFT_104852 hypothetical protein	Predicted histone tail methylase containing SET domain
c1672_g1_i1	.	carboxypeptidase	.	.	F:carboxypeptidase activity	.	.
c1673_g1_i1	Emiliania huxleyi CCMP1516 hypothetical protein partial mRNA	.	.	.	.	ehx:EMIHUDRAFT_256247 hypothetical protein	.
c1674_g1_i1	.	.	.	.	.	.	.
c1675_g1_i1	.	alpha/beta fold hydrolase	Poly(3-hydroxyalkanoate) polymerase subunit PhaC OS=Haloferax mediterranei (strain ATCC 33500 / DSM 1411 / JCM 8866 / NBRC 14739 / NCIMB 2177 / R-4) GN=phaC PE=1 SV=1	Q89R87.1 PF00561.17;Abhydrolase_1;	.	.	.
c1677_g1_i1	Emiliania huxleyi CCMP1516 hypothetical protein partial mRNA	all-trans-13,14-dihydroretinol saturase	.	.	C:membrane; C:integral component of membrane; F:oxidoreductase activity; P:oxidation-reduction process	ehx:EMIHUDRAFT_240908 hypothetical protein	.
c1678_g1_i1	.	.	.	.	.	.	.
c1680_g1_i1	.	Ankyrin repeat	.	D8U6E5.1 PF12796.4;Ank_2;	C:membrane; C:integral component of membrane; P:transmembrane transport	ehx:EMIHUDRAFT_449071 hypothetical protein	Ankyrin repeat and DHHC-type Zn-finger domain containing proteins
c1683_g1_i1	Emiliania huxleyi CCMP1516 hypothetical protein partial mRNA	.	.	.	.	.	.
c1684_g1_i1	Emiliania huxleyi CCMP1516 hypothetical protein partial mRNA	RWD domain-containing protein 2B	RWD domain-containing protein 2B OS=Homo sapiens GN=RWDD2B PE=1 SV=1	R1CK52.1 PF06544.9;DUF1115;	.	ehx:EMIHUDRAFT_195432 hypothetical protein	.
c1685_g1_i1	Emiliania huxleyi CCMP1516 putative L-threonine 3-dehydrogenase mRNA	.	.	.	.	.	.
c1688_g1_i1	Emiliania huxleyi CCMP1516 hypothetical protein partial mRNA	hypothetical protein EMIHUDRAFT_208499	.	.	C:integral component of membrane	ehx:EMIHUDRAFT_208499 hypothetical protein	.
c1688_g2_i1	Emiliania huxleyi CCMP1516 hypothetical protein partial mRNA	.	.	.	.	ehx:EMIHUDRAFT_458652 hypothetical protein	.
c1689_g1_i1	.	.	.	.	.	.	.
c1691_g1_i1	.	.	.	.	.	.	.
c1694_g1_i1	.	.	.	.	.	.	.
c1695_g1_i1	.	hypothetical protein EMIHUDRAFT_456018	.	.	.	ehx:EMIHUDRAFT_466197 hypothetical protein	.
c1696_g1_i1	Emiliania huxleyi CCMP1516 hypothetical protein partial mRNA	hypothetical protein EMIHUDRAFT_120894, partial	.	.	.	ehx:EMIHUDRAFT_120894 hypothetical protein	.
c1698_g1_i1	Emiliania huxleyi CCMP1516 hypothetical protein partial mRNA	hypothetical protein EMIHUDRAFT_358856, partial	.	.	C:integral component of membrane	ehx:EMIHUDRAFT_358856 hypothetical protein	.
c1700_g1_i1	.	.	.	.	.	.	.
c1701_g1_i1	Emiliania huxleyi CCMP1516 hypothetical protein partial mRNA	hypothetical protein EMIHUDRAFT_97000	.	.	.	ehx:EMIHUDRAFT_257286 hypothetical protein	.
c1702_g1_i1	Emiliania huxleyi CCMP1516 hypothetical protein partial mRNA	abnormal spindle-like microcephaly-associated protein-like protein	Abnormal spindle-like microcephaly-associated protein homolog OS=Mus musculus GN=Aspm PE=1 SV=2	.	P:spindle organization	ehx:EMIHUDRAFT_108540 hypothetical protein	Myosin class V heavy chain
c1703_g1_i1	Emiliania huxleyi CCMP1516 hypothetical protein partial mRNA	.	.	.	.	ehx:EMIHUDRAFT_213812 hypothetical protein	.
c1703_g2_i1	Emiliania huxleyi CCMP1516 hypothetical protein partial mRNA	hypothetical protein EMIHUDRAFT_233968	.	.	.	ehx:EMIHUDRAFT_233968 hypothetical protein	.
c1705_g1_i2	.	.	.	.	.	.	.
c1706_g1_i1	.	agmatinase	Agmatinase, mitochondrial OS=Homo sapiens GN=AGMAT PE=1 SV=2	Q1GSD6.1 PF00491.18;Arginase;	F:hydrolase activity, acting on carbon-nitrogen (but not peptide) bonds, in linear amidines	.	.
c1708_g1_i1	.	replication-associated recombination protein A	Uncharacterized AAA domain-containing protein MT2636 OS=Mycobacterium tuberculosis (strain CDC 1551 / Oshkosh) GN=MT2636 PE=3 SV=1	C6XLE0.1 PF05496.9;RuvB_N;	F:DNA binding; F:ATP binding; P:DNA replication; P:DNA repair; P:DNA recombination; F:four-way junction helicase activity; P:DNA duplex unwinding	ehx:EMIHUDRAFT_42116 hypothetical protein	.
c1708_g2_i1	Rhizobium etli bv. phaseoli str. IE4803, complete genome	replication-associated recombination protein A	Replication-associated recombination protein A OS=Coxiella burnetii (strain RSA 493 / Nine Mile phase I) GN=rarA PE=3 SV=3	K7S117.1 PF05496.9;RuvB_N;	F:DNA binding; F:ATP binding; P:DNA replication; P:DNA repair; P:DNA recombination; F:four-way junction helicase activity; P:DNA duplex unwinding	ehx:EMIHUDRAFT_42116 hypothetical protein	ATPase related to the helicase subunit of the Holliday junction resolvase
c1710_g1_i1	.	.	.	.	.	.	.
c1711_g1_i1	Emiliania huxleyi CCMP1516 hypothetical protein partial mRNA	serine carboxypeptidase-like	Serine carboxypeptidase-like 48 OS=Arabidopsis thaliana GN=SCPL48 PE=2 SV=2	R1DVD3.1 PF00450.19;Peptidase_S10;	F:serine-type carboxypeptidase activity; F:calcium ion binding; P:proteolysis; C:integral component of membrane	ehx:EMIHUDRAFT_120048 hypothetical protein	Serine carboxypeptidases (lysosomal cathepsin A)
c1711_g2_i1	Emiliania huxleyi CCMP1516 hypothetical protein partial mRNA	serine carboxypeptidase family protein	Pheromone-processing carboxypeptidase KEX1 OS=Coccidioides posadasii (strain C735) GN=KEX1 PE=3 SV=1	R1DVD3.1 PF00450.19;Peptidase_S10;	F:translation initiation factor activity; F:serine-type carboxypeptidase activity; F:calcium ion binding; C:eukaryotic translation initiation factor 3 complex; P:translational initiation; P:proteolysis; C:integral component of membrane	ehx:EMIHUDRAFT_120048 hypothetical protein	.
c1713_g1_i1	.	.	.	.	.	.	.
c1714_g1_i1	.	.	.	.	.	.	.
c1715_g1_i1	Emiliania huxleyi CCMP1516 hypothetical protein partial mRNA	stress-induced protein sti1	Small glutamine-rich tetratricopeptide repeat-containing protein 2 OS=Ustilago maydis (strain 521 / FGSC 9021) GN=UMAG_10205 PE=3 SV=1	K3Y658.1 PF13432.3;TPR_16;	F:Hsp90 protein binding	ehx:EMIHUDRAFT_225918 hypothetical protein	Molecular co-chaperone STI1
c1715_g2_i1	Emiliania huxleyi CCMP1516 hypothetical protein partial mRNA	hsp70-Hsp90 organizing protein 3	Small glutamine-rich tetratricopeptide repeat-containing protein 2 OS=Ustilago maydis (strain 521 / FGSC 9021) GN=UMAG_10205 PE=3 SV=1	.	P:response to stress; P:response to abiotic stimulus	ehx:EMIHUDRAFT_225918 hypothetical protein	.
c1716_g1_i1	Emiliania huxleyi CCMP1516 hypothetical protein partial mRNA	.	.	.	.	ehx:EMIHUDRAFT_203217 hypothetical protein	.
c1719_g1_i1	.	hypothetical protein	.	.	.	.	.
c1719_g2_i1	Hyphomonas sp. Mor2 genome	succinylarginine dihydrolase	Queuine tRNA-ribosyltransferase OS=Caulobacter crescentus (strain ATCC 19089 / CB15) GN=tgt PE=3 SV=1	Q0C0Q0.1 PF04996.9;AstB;	F:N-succinylarginine dihydrolase activity; P:arginine catabolic process to glutamate; P:arginine catabolic process to succinate	ehx:EMIHUDRAFT_64224 hypothetical protein	.
c1724_g1_i1	Emiliania huxleyi CCMP1516 hypothetical protein partial mRNA	.	.	.	.	ehx:EMIHUDRAFT_107506 hypothetical protein	.
c1725_g1_i1	.	.	.	.	.	.	.
c1726_g1_i1	Emiliania huxleyi CCMP1516 hypothetical protein partial mRNA <gi|551597720|ref|XM_005780886.1| Emiliania huxleyi CCMP1516 hydroxyacylglutathione hydrolase partial mRNA	hydroxyacylglutathione hydrolase cytoplasmic	Hydroxyacylglutathione hydrolase cytoplasmic OS=Arabidopsis thaliana GN=GLX2-2 PE=1 SV=2	R1E7Q4.1 PF00753.24;Lactamase_B;	F:hydroxyacylglutathione hydrolase activity; P:methylglyoxal catabolic process to D-lactate via S-lactoyl-glutathione	ehx:EMIHUDRAFT_99982 hydroxyacylglutathione hydrolase	Glyoxylase
c1727_g1_i1	.	sterol desaturase family protein	.	K0I7K2.1 PF04116.10;FA_hydroxylase;	P:metabolic process; C:membrane	.	.
c1728_g1_i1	Emiliania huxleyi CCMP1516 hypothetical protein partial mRNA	.	.	.	.	.	.
c1730_g1_i1	.	.	.	.	.	.	.
c1731_g1_i1	Emiliania huxleyi CCMP1516 hypothetical protein partial mRNA	trafficking protein particle complex subunit 11-like protein	.	R1CHU5.1 PF07919.9;Gryzun;	.	ehx:EMIHUDRAFT_459781 hypothetical protein	Uncharacterized conserved protein
c1732_g1_i1	.	.	.	.	.	.	.
c1733_g1_i1	.	.	.	.	.	.	.
c1735_g1_i1	Emiliania huxleyi CCMP1516 hypothetical protein partial mRNA	wd40 repeat-like protein	.	.	F:uroporphyrinogen-III synthase activity; P:tetrapyrrole biosynthetic process	ehx:EMIHUDRAFT_211722 hypothetical protein	.
c1738_g1_i2	.	.	.	.	.	.	.
c1739_g1_i1	.	.	.	.	.	.	.
c1741_g1_i1	.	.	.	.	.	.	.
c1743_g1_i1	Emiliania huxleyi CCMP1516 hypothetical protein partial mRNA	cytochrome c oxidase subunit 6a, mitochondrial-like	Probable cytochrome c oxidase subunit 6A, mitochondrial OS=Caenorhabditis elegans GN=tag-174 PE=3 SV=1	R1DG77.1 PF02046.12;COX6A;	F:cytochrome-c oxidase activity; C:mitochondrial respiratory chain complex IV; C:integral component of membrane; P:electron transport chain; P:proton transmembrane transport	ehx:EMIHUDRAFT_252982 hypothetical protein	Cytochrome c oxidase, subunit VIa/COX13
c1745_g1_i1	Emiliania huxleyi CCMP1516 hypothetical protein partial mRNA	map3k delta-1 protein kinase	.	.	C:integral component of membrane	ehx:EMIHUDRAFT_113623 hypothetical protein	.
c1746_g1_i1	.	.	.	.	.	.	.
c1747_g1_i2	.	amine sulfotransferase-like	Sulfotransferase family cytosolic 2B member 1 OS=Rattus norvegicus GN=Sult2b1 PE=1 SV=1	R1C876.1 PF00685.24;Sulfotransfer_1;	F:aryl sulfotransferase activity; F:sulfotransferase activity; F:transferase activity	ehx:EMIHUDRAFT_96168 hypothetical protein	Sulfotransferase
c1748_g1_i2	.	.	.	.	.	.	.
c1749_g1_i1	Emiliania huxleyi CCMP1516 hypothetical protein partial mRNA	hypothetical protein EMIHUDRAFT_107297	.	.	.	ehx:EMIHUDRAFT_107297 hypothetical protein	.
c1750_g1_i1	Bradyrhizobium japonicum SEMIA 5079 genome	choline transporter	Oxygen-dependent choline dehydrogenase OS=Photobacterium profundum (strain SS9) GN=betA PE=3 SV=1	Q89SK3.1 PF00732.16;GMC_oxred_N;	C:integral component of membrane; F:transmembrane transporter activity; P:transmembrane transport; P:nitrogen compound transport	ehx:EMIHUDRAFT_441720 choline dehydrogenase	.
c1751_g1_i1	.	.	.	.	.	.	.
c1752_g1_i1	Emiliania huxleyi CCMP1516 hypothetical protein partial mRNA	hypothetical protein EMIHUDRAFT_230871	.	R1DC92.1 PF12796.4;Ank_2;	.	ehx:EMIHUDRAFT_230871 hypothetical protein	Ankyrin
c1753_g1_i1	Emiliania huxleyi CCMP1516 hypothetical protein partial mRNA	hypothetical protein EMIHUDRAFT_215344	.	R1DII0.1 PF00646.30;F-box;	.	ehx:EMIHUDRAFT_215344 hypothetical protein	.
c1754_g1_i1	.	.	.	.	.	.	.
c1755_g1_i1	.	hypothetical protein Pmar_PMAR017673	.	.	F:leucyltransferase activity; P:protein catabolic process	.	.
c1757_g1_i1	.	.	.	.	.	.	.
c1759_g1_i1	.	.	.	.	.	.	.
c1760_g1_i1	.	.	.	.	.	.	.
c1762_g1_i1	.	.	.	.	.	.	.
c1763_g1_i1	.	.	.	.	.	.	.
c1764_g1_i1	Emiliania huxleyi CCMP1516 hypothetical protein partial mRNA <gi|551597314|ref|XM_005780718.1| Emiliania huxleyi CCMP1516 hypothetical protein partial mRNA	.	.	.	.	.	.
c1765_g1_i1	Emiliania huxleyi CCMP1516 hypothetical protein partial mRNA	trafficking protein particle complex 8	.	.	F:NAD(P)+-protein-arginine ADP-ribosyltransferase activity; P:protein ADP-ribosylation	ehx:EMIHUDRAFT_211533 hypothetical protein	.
c1766_g1_i1	.	.	.	.	.	.	.
c1767_g1_i1	.	.	.	.	.	.	.
c1768_g1_i1	Emiliania huxleyi CCMP1516 endonuclease III partial mRNA	.	.	.	.	ehx:EMIHUDRAFT_222688 endonuclease III	.
c1769_g1_i1	.	.	.	.	.	ehx:EMIHUDRAFT_449330 hypothetical protein	.
c1770_g1_i1	.	.	.	.	.	.	.
c1773_g1_i1	Emiliania huxleyi CCMP1516 hypothetical protein mRNA	hypothetical protein EMIHUDRAFT_351413	.	.	C:integral component of membrane	ehx:EMIHUDRAFT_351413 hypothetical protein	.
c1778_g1_i1	.	.	.	.	.	.	.
c1779_g1_i1	.	.	.	.	.	ehx:EMIHUDRAFT_363691 IST1; increased sodium tolerance 1	.
c1780_g1_i1	.	.	.	.	.	.	.
c1781_g1_i1	.	.	.	.	.	.	.
c1783_g1_i1	.	.	.	.	.	.	.
c1785_g1_i2	Emiliania huxleyi CCMP1516 hypothetical protein partial mRNA	glycosyltransferase family 77 protein	.	R1F1Q8.1 PF03407.13;Nucleotid_trans;	F:transferase activity	ehx:EMIHUDRAFT_114143 hypothetical protein	.
c1786_g1_i1	.	.	.	.	.	.	.
c1787_g1_i2	.	.	.	.	.	.	.
c1789_g1_i1	.	.	6-deoxyerythronolide-B synthase EryA1, modules 1 and 2 OS=Saccharopolyspora erythraea GN=eryA PE=1 SV=1	R1DYV9.1 PF08659.7;KR;	.	ehx:EMIHUDRAFT_632088 PKS9; polyketide synthase	.
c1790_g1_i1	.	.	.	.	.	.	.
c1791_g1_i1	Emiliania huxleyi CCMP1516 hypothetical protein partial mRNA <gi|551626151|ref|XM_005793095.1| Emiliania huxleyi CCMP1516 hypothetical protein partial mRNA	hypothetical protein EMIHUDRAFT_201649	.	.	.	ehx:EMIHUDRAFT_222478 hypothetical protein	.
c1792_g1_i1	.	bifunctional DNA-formamidopyrimidine glycosylase/DNA-(apurinic or apyrimidinic site) lyase	Formamidopyrimidine-DNA glycosylase OS=Roseobacter denitrificans (strain ATCC 33942 / OCh 114) GN=mutM PE=3 SV=1	Q0BX46.1 PF06827.11;zf-FPG_IleRS;	F:damaged DNA binding; P:base-excision repair; P:nucleotide-excision repair; F:zinc ion binding; F:oxidized purine nucleobase lesion DNA N-glycosylase activity; F:class I DNA-(apurinic or apyrimidinic site) endonuclease activity	.	.
c1792_g2_i1	Nitrobacter winogradskyi Nb-255, complete genome	bifunctional DNA-formamidopyrimidine glycosylase/DNA-(apurinic or apyrimidinic site) lyase	Formamidopyrimidine-DNA glycosylase OS=Rhodospirillum centenum (strain ATCC 51521 / SW) GN=mutM PE=3 SV=1	Q0BX46.1 PF06831.11;H2TH;	F:damaged DNA binding; P:base-excision repair; P:nucleotide-excision repair; F:zinc ion binding; F:oxidized purine nucleobase lesion DNA N-glycosylase activity; F:class I DNA-(apurinic or apyrimidinic site) endonuclease activity	ehx:EMIHUDRAFT_454338 Fpg1-2; putative formamidopyrimidine-DNA glycosylase	.
c1794_g1_i1	Emiliania huxleyi CCMP1516 hypothetical protein partial mRNA	procollagen-2-oxoglutarate 5-dioxygenase	.	R1C4S2.1 PF12796.4;Ank_2;	F:catalytic activity; F:ATP binding; F:metal ion binding	ehx:EMIHUDRAFT_447670 hypothetical protein	.
c1797_g1_i1	.	.	.	.	.	.	.
c1801_g1_i1	Emiliania huxleyi CCMP1516 hypothetical protein partial mRNA	hypothetical protein EMIHUDRAFT_466913	.	.	F:zinc ion binding; F:histone methyltransferase activity (H3-K79 specific); P:histone H3-K79 methylation; P:regulation of cell cycle	ehx:EMIHUDRAFT_466913 hypothetical protein	.
c1803_g1_i1	.	.	.	.	.	.	.
c1804_g1_i1	Emiliania huxleyi CCMP1516 hypothetical protein partial mRNA	hypothetical protein EMIHUDRAFT_232866	.	.	.	ehx:EMIHUDRAFT_232866 hypothetical protein	.
c1805_g1_i1	Emiliania huxleyi CCMP1516 hypothetical protein partial mRNA	predicted protein	.	.	.	ehx:EMIHUDRAFT_107102 hypothetical protein	.
c1807_g1_i2	Emiliania huxleyi CCMP1516 hypothetical protein partial mRNA	putative serine/threonine protein kinase	U-box domain-containing protein 6 OS=Arabidopsis thaliana GN=PUB6 PE=2 SV=2	R1EVR3.1 PF04564.12;U-box;	F:ubiquitin-protein transferase activity; F:kinase activity; P:protein ubiquitination	ehx:EMIHUDRAFT_60144 hypothetical protein	.
c1808_g1_i1	Emiliania huxleyi CCMP1516 hypothetical protein partial mRNA	hypothetical protein EMIHUDRAFT_107468	Septin-interacting protein 1 OS=Drosophila melanogaster GN=sip1 PE=1 SV=1	R1CRX4.1 PF07842.9;GCFC;	F:nucleic acid binding	ehx:EMIHUDRAFT_107468 hypothetical protein	Tuftelin-interacting protein TIP39, contains G-patch domain
c1809_g1_i2	Emiliania huxleyi CCMP1516 hypothetical protein partial mRNA	hypothetical protein EMIHUDRAFT_98366	.	.	C:integral component of membrane	ehx:EMIHUDRAFT_98366 hypothetical protein	.
c1811_g1_i1	Emiliania huxleyi CCMP1516 hypothetical protein partial mRNA	hypothetical protein EMIHUDRAFT_101317	.	.	.	ehx:EMIHUDRAFT_101317 hypothetical protein	Predicted RNA-binding protein, contains Pumilio domains
c1816_g1_i1	Emiliania huxleyi CCMP1516 urease accessory protein UreD partial mRNA	urease accessory protein UreD	.	B7G7X5.1 PF01730.13;UreF;	P:nitrogen compound metabolic process; F:nickel cation binding	ehx:EMIHUDRAFT_203333 urease accessory protein UreD	.
c1817_g1_i1	Emiliania huxleyi CCMP1516 hypothetical protein partial mRNA <gi|551569659|ref|XM_005770733.1| Emiliania huxleyi CCMP1516 hypothetical protein partial mRNA	.	.	.	.	.	.
c1820_g1_i1	Emiliania huxleyi CCMP1516 hypothetical protein partial mRNA	hypothetical protein EMIHUDRAFT_212215	Formin-like protein 6 OS=Oryza sativa subsp. japonica GN=FH6 PE=2 SV=2	R1DTQ3.1 PF02181.20;FH2;	.	ehx:EMIHUDRAFT_212215 hypothetical protein	Rho GTPase effector BNI1 and related formins
c1821_g1_i1	Emiliania huxleyi CCMP1516 hypothetical protein partial mRNA	hypothetical protein EMIHUDRAFT_108087	.	R1DJA8.1 PF03121.12;Herpes_UL52;	.	ehx:EMIHUDRAFT_108087 hypothetical protein	.
c1822_g1_i1	Emiliania huxleyi CCMP1516 hypothetical protein partial mRNA	GTP-binding protein	.	R1BTS1.1 PF09511.7;RNA_lig_T4_1;	F:nucleic acid binding; F:GTPase activity; F:GTP binding; F:3'-5' exonuclease activity; P:nucleic acid phosphodiester bond hydrolysis	ehx:EMIHUDRAFT_212846 GTP-binding protein	.
c1824_g1_i1	.	.	.	.	.	.	.
c1826_g1_i1	Emiliania huxleyi CCMP1516 hypothetical protein partial mRNA	Vps20-associated 1-like protein B	.	R1EVM1.1 PF04652.13;Vta1;	.	ehx:EMIHUDRAFT_221899 hypothetical protein	Uncharacterized conserved protein
c1828_g1_i1	Emiliania huxleyi CCMP1516 hypothetical protein partial mRNA	predicted protein	Uncharacterized GTP-binding protein YjiA OS=Escherichia coli (strain K12) GN=yjiA PE=1 SV=3	R1EG11.1 PF07683.11;CobW_C;	F:DNA binding; P:DNA metabolic process	ehx:EMIHUDRAFT_73828 hypothetical protein	Cobalamin synthesis protein
c1829_g1_i1	Emiliania huxleyi CCMP1516 hypothetical protein partial mRNA	ATP-dependent helicase HrpB	ATP-dependent RNA helicase HrpB OS=Escherichia coli (strain K12) GN=hrpB PE=3 SV=3	R1BBX6.1 PF00271.28;Helicase_C;	F:RNA binding; F:ATP binding; F:ATP-dependent 3'-5' RNA helicase activity	ehx:EMIHUDRAFT_62179 hypothetical protein	DEAH-box RNA helicase
c1831_g1_i1	Emiliania huxleyi CCMP1516 hypothetical protein mRNA	30S ribosomal protein S1	Polyribonucleotide nucleotidyltransferase OS=Vibrio parahaemolyticus serotype O3:K6 (strain RIMD 2210633) GN=pnp PE=3 SV=1	R1C2D2.1 PF00575.20;S1;	F:nucleic acid binding; F:transferase activity; P:cellular nitrogen compound metabolic process; P:primary metabolic process; P:cellular macromolecule metabolic process	ehx:EMIHUDRAFT_436544 hypothetical protein	Predicted RNA-binding polyribonucleotide nucleotidyltransferase
c1834_g1_i1	Emiliania huxleyi CCMP1516 hypothetical protein mRNA	stress-induced-phosphoprotein 1	Hsp70-Hsp90 organizing protein OS=Triticum aestivum GN=HOP PE=1 SV=1	R1E3W3.1 PF13432.3;TPR_16;	C:nuclear MIS12/MIND complex; F:ubiquitin-protein transferase activity; P:protein folding; C:prefoldin complex; P:protein ubiquitination; F:transferase activity; F:transferase activity, transferring acyl groups; F:unfolded protein binding	ehx:EMIHUDRAFT_464131 hypothetical protein	Uncharacterized conserved protein, contains LRR repeats
c1835_g1_i1	.	.	.	.	.	.	.
c1837_g1_i2	.	.	.	.	.	.	.
c1838_g1_i1	Emiliania huxleyi CCMP1516 hypothetical protein partial mRNA	putative peptidyl-tRNA hydrolase PTRHD1	Putative peptidyl-tRNA hydrolase PTRHD1 OS=Bos taurus GN=PTRHD1 PE=2 SV=2	R1BYR9.1 PF01981.13;PTH2;	F:aminoacyl-tRNA hydrolase activity	ehx:EMIHUDRAFT_197562 hypothetical protein	Uncharacterized conserved protein
c1839_g1_i1	.	.	.	.	.	.	.
c1840_g1_i1	.	.	.	.	.	.	.
c1841_g1_i2	Emiliania huxleyi CCMP1516 hypothetical protein partial mRNA	hypothetical protein EMIHUDRAFT_115968	.	.	.	ehx:EMIHUDRAFT_115968 hypothetical protein	.
c1842_g1_i1	.	.	.	.	.	.	.
c1843_g1_i1	Emiliania huxleyi CCMP1516 hypothetical protein partial mRNA	hypothetical protein EMIHUDRAFT_118576	.	.	P:regulation of transcription, DNA-templated; F:zinc ion binding; F:sequence-specific DNA binding	ehx:EMIHUDRAFT_118576 hypothetical protein	Vesicle coat complex COPII, subunit SFB3
c1844_g1_i1	.	.	.	.	.	ehx:EMIHUDRAFT_209369 hypothetical protein	.
c1845_g1_i1	Emiliania huxleyi CCMP1516 hypothetical protein partial mRNA	hypothetical protein EMIHUDRAFT_452555	.	.	.	ehx:EMIHUDRAFT_456863 hypothetical protein	.
c1846_g1_i1	Emiliania huxleyi CCMP1516 Rab6, rab family GTPase (Rab6-1), mRNA	hypothetical protein Ctob_004732	Protein RETICULATA-RELATED 1, chloroplastic OS=Arabidopsis thaliana GN=RER1 PE=1 SV=1	M2WSI9.1 PF11891.5;DUF3411;	C:membrane; C:integral component of membrane	.	.
c1847_g1_i1	Emiliania huxleyi CCMP1516 hypothetical protein partial mRNA	Glycosyl hydrolases family 43	.	D5ENX8.1 PF04616.11;Glyco_hydro_43;	F:hydrolase activity	ehx:EMIHUDRAFT_112628 hypothetical protein	Teneurin-1 and related extracellular matrix proteins, contain EGF-like repeats
c1848_g1_i1	Emiliania huxleyi CCMP1516 hypothetical protein mRNA	hypothetical protein EMIHUDRAFT_449512	.	.	.	ehx:EMIHUDRAFT_449512 hypothetical protein	.
c1849_g1_i1	.	hypothetical protein EMVG_00237	.	.	C:membrane; C:integral component of membrane	ehx:EMIHUDRAFT_222663 hypothetical protein	.
c1850_g1_i1	Emiliania huxleyi CCMP1516 hypothetical protein mRNA	hypothetical protein EMIHUDRAFT_467620	.	.	.	ehx:EMIHUDRAFT_467620 hypothetical protein	.
c1851_g1_i1	Emiliania huxleyi CCMP1516 hypothetical protein partial mRNA	alpha/beta hydrolase	.	R1FXV7.1 PF00561.17;Abhydrolase_1;	F:hydrolase activity	ehx:EMIHUDRAFT_222682 hypothetical protein	Predicted alpha/beta hydrolase BEM46
c1853_g1_i1	Emiliania huxleyi CCMP1516 hypothetical protein partial mRNA	hypothetical protein EMIHUDRAFT_206853	.	.	F:actin binding; C:intracellular; C:integral component of membrane; P:negative regulation of Arp2/3 complex-mediated actin nucleation; F:Arp2/3 complex binding	ehx:EMIHUDRAFT_206853 hypothetical protein	.
c1854_g1_i1	.	gluconolaconase	Gluconolactonase OS=Zymomonas mobilis subsp. mobilis (strain ATCC 31821 / ZM4 / CP4) GN=gnl PE=1 SV=2	Q0C4Z9.1 PF08450.9;SGL;	.	ehx:EMIHUDRAFT_49339 hypothetical protein	Predicted alkaloid synthase/Surface mucin Hemomucin
c1854_g2_i1	.	gluconolaconase	.	X5MKK2.1 PF08450.9;SGL;	.	.	.
c1855_g1_i1	Emiliania huxleyi CCMP1516 hypothetical protein partial mRNA	.	.	.	.	ehx:EMIHUDRAFT_456583 hypothetical protein	.
c1856_g1_i1	Sinorhizobium sp. CCBAU 05631, complete genome	endonuclease III	Endonuclease III OS=Bacillus subtilis (strain 168) GN=nth PE=3 SV=1	C6XIH9.1 PF00730.22;HhH-GPD;	F:DNA binding; F:endonuclease activity; P:base-excision repair; F:DNA N-glycosylase activity; F:metal ion binding; F:4 iron, 4 sulfur cluster binding; P:nucleic acid phosphodiester bond hydrolysis; F:class I DNA-(apurinic or apyrimidinic site) endonuclease activity	ehx:EMIHUDRAFT_465522 putative endonuclease III	.
c1856_g2_i1	Uncultured bacterium BLR10 genomic sequence	endonuclease III	Endonuclease III OS=Escherichia coli O6:H1 (strain CFT073 / ATCC 700928 / UPEC) GN=nth PE=3 SV=1	Q0C0K5.1 PF00730.22;HhH-GPD;	F:DNA binding; F:endonuclease activity; P:base-excision repair; F:DNA N-glycosylase activity; F:metal ion binding; F:4 iron, 4 sulfur cluster binding; P:nucleic acid phosphodiester bond hydrolysis; F:class I DNA-(apurinic or apyrimidinic site) endonuclease activity	.	.
c1857_g1_i1	Emiliania huxleyi CCMP1516 hypothetical protein partial mRNA	discoidin domain-containing protein	.	.	.	ehx:EMIHUDRAFT_110785 hypothetical protein	.
c1858_g1_i1	Emiliania huxleyi CCMP1516 putative carboxyvinyl-carboxyphosphonate phosphorylmutase partial mRNA	Carboxyvinyl-carboxyphosphonate phosphorylmutase	.	R1EN14.1 PF13714.3;PEP_mutase;	F:catalytic activity	ehx:EMIHUDRAFT_238585 putative carboxyvinyl-carboxyphosphonate phosphorylmutase	.
c1859_g1_i1	Emiliania huxleyi CCMP1516 hypothetical protein partial mRNA	hypothetical protein EMIHUDRAFT_465699	Histone-lysine N-methyltransferase ATX5 OS=Arabidopsis thaliana GN=ATX5 PE=2 SV=1	R1BVJ3.1 PF00628.26;PHD;	F:DNA binding; F:catalytic activity; P:base-excision repair; F:zinc ion binding	ehx:EMIHUDRAFT_465699 hypothetical protein	Putative transcription factor HALR/MLL3, involved in embryonic development
c1860_g1_i1	.	.	.	.	.	.	.
c1861_g1_i2	.	.	.	.	.	.	.
c1862_g1_i2	Emiliania huxleyi CCMP1516 hypothetical protein partial mRNA	nischarin-like isoform X5	.	R1EBQ0.1 PF00787.21;PX;	C:intracellular; P:intracellular protein transport; F:phosphatidylinositol binding	ehx:EMIHUDRAFT_101784 hypothetical protein	.
c1863_g1_i1	Emiliania huxleyi CCMP1516 hypothetical protein partial mRNA	protein FAM91A1	Protein FAM91A1 OS=Homo sapiens GN=FAM91A1 PE=1 SV=3	R1D5R0.1 PF14648.3;FAM91_C;	.	ehx:EMIHUDRAFT_454298 hypothetical protein	Uncharacterized conserved protein
c1863_g2_i1	Emiliania huxleyi CCMP1516 hypothetical protein partial mRNA	protein FAM91A1	Protein FAM91A1 OS=Homo sapiens GN=FAM91A1 PE=1 SV=3	R1D5R0.1 PF14647.3;FAM91_N;	.	ehx:EMIHUDRAFT_471211 hypothetical protein	.
c1864_g1_i1	Emiliania huxleyi CCMP1516 hypothetical protein partial mRNA	acetyltransferase (isoleucine patch superfamily protein)	Beta-arabinofuranosyltransferase RAY1 OS=Arabidopsis thaliana GN=RAY1 PE=2 SV=1	R1F9J0.1 PF03407.13;Nucleotid_trans;	C:membrane	ehx:EMIHUDRAFT_202613 hypothetical protein	.
c1866_g1_i1	.	.	.	.	.	.	.
c1866_g2_i1	.	.	.	.	.	ehx:EMIHUDRAFT_251298 hypothetical protein	.
c1867_g1_i1	Emiliania huxleyi CCMP1516 hypothetical protein partial mRNA	hypothetical protein EMIHUDRAFT_447696	.	E9H322.1 PF01485.18;IBR;	F:ubiquitin-protein transferase activity; P:protein ubiquitination; F:metal ion binding	ehx:EMIHUDRAFT_447696 hypothetical protein	Predicted E3 ubiquitin ligase
c1868_g1_i1	.	.	.	.	.	.	.
c1869_g1_i1	Emiliania huxleyi CCMP1516 hypothetical protein partial mRNA	putative membrane protein	.	.	C:integral component of membrane	ehx:EMIHUDRAFT_463285 hypothetical protein	.
c1870_g1_i1	.	.	.	.	.	.	.
c1871_g1_i1	Emiliania huxleyi CCMP1516 hypothetical protein partial mRNA	Histone-lysine N-methyltransferase 2C	Histone-lysine N-methyltransferase 2C OS=Mus musculus GN=Kmt2c PE=1 SV=2	R1DQN8.1 PF00856.25;SET;	F:methyltransferase activity; P:methylation	ehx:EMIHUDRAFT_70530 hypothetical protein	.
c1872_g1_i1	Hyphomonas sp. Mor2 genome	aminomethyl-transferring glycine dehydrogenase subunit GcvPA	Probable glycine dehydrogenase (decarboxylating) subunit 1 OS=Hyphomonas neptunium (strain ATCC 15444) GN=gcvPA PE=3 SV=1	Q0BYP2.1 PF02347.13;GDC-P;	F:glycine dehydrogenase (decarboxylating) activity; P:nucleoside metabolic process; P:glycine decarboxylation via glycine cleavage system; P:oxidation-reduction process	ehx:EMIHUDRAFT_422537 GDCT1; mitochondrial Aminomethyltransferase	Glycine dehydrogenase (decarboxylating)
c1872_g2_i1	Hyphomonas sp. Mor2 genome	glycine dehydrogenase subunit 2	Probable glycine dehydrogenase (decarboxylating) subunit 2 OS=Caulobacter crescentus (strain ATCC 19089 / CB15) GN=gcvPB PE=3 SV=1	B8EPH8.1 PF02347.13;GDC-P;	F:glycine dehydrogenase (decarboxylating) activity; P:glycine catabolic process; P:oxidation-reduction process	ehx:EMIHUDRAFT_235936 hypothetical protein	Glycine dehydrogenase (decarboxylating)
c1873_g1_i1	.	.	.	.	.	.	.
c1874_g1_i1	Emiliania huxleyi CCMP1516 hypothetical protein partial mRNA	hypothetical protein EMIHUDRAFT_210306	.	.	F:nucleic acid binding	ehx:EMIHUDRAFT_210306 hypothetical protein	.
c1875_g1_i1	Emiliania huxleyi CCMP1516 hypothetical protein partial mRNA	.	.	.	.	ehx:EMIHUDRAFT_46750 hypothetical protein	.
c1876_g1_i2	Emiliania huxleyi CCMP1516 hypothetical protein mRNA	hypothetical protein EMIHUDRAFT_468155	.	.	.	ehx:EMIHUDRAFT_468155 hypothetical protein	.
c1877_g1_i1	Emiliania huxleyi CCMP1516 hypothetical protein partial mRNA	10 kDa chaperonin, mitochondrial-like	10 kDa chaperonin, mitochondrial OS=Arabidopsis thaliana GN=CPN10 PE=1 SV=1	R1EDH6.1 PF00166.18;Cpn10;	F:ATP binding; C:mitochondrial matrix; F:metal ion binding; F:unfolded protein binding; P:chaperone cofactor-dependent protein refolding; F:chaperone binding	ehx:EMIHUDRAFT_373699 hypothetical protein	Mitochondrial chaperonin
c1878_g1_i1	Emiliania huxleyi CCMP1516 hypothetical protein partial mRNA	pentapeptide repeat-containing protein	.	.	C:membrane; C:integral component of membrane	.	AFH1-interacting protein FIP2, contains BTB/POZ domain and pentapeptide repeats
c1879_g1_i1	.	N-acetylmuramoyl-L-alanine amidase	N-acetylmuramoyl-L-alanine amidase AmiD OS=Escherichia coli (strain K12) GN=amiD PE=1 SV=1	Q6N403.1 PF01510.22;Amidase_2;	F:N-acetylmuramoyl-L-alanine amidase activity; P:peptidoglycan catabolic process	.	.
c1880_g1_i1	Emiliania huxleyi CCMP1516 hypothetical protein partial mRNA	RluA family pseudouridine synthase	Uncharacterized RNA pseudouridine synthase aq_1758 OS=Aquifex aeolicus (strain VF5) GN=aq_1758 PE=3 SV=1	R1E325.1 PF00849.19;PseudoU_synth_2;	P:pseudouridine synthesis; F:RNA binding; F:pseudouridine synthase activity	ehx:EMIHUDRAFT_57488 hypothetical protein	RNA pseudouridylate synthases
c1881_g1_i2	Emiliania huxleyi CCMP1516 putative programmed cell death protein partial mRNA	putative programmed cell death protein	.	R1C231.1 PF04791.13;LMBR1;	F:nucleic acid binding; C:cytoplasm; F:zinc ion binding; C:integral component of membrane	ehx:EMIHUDRAFT_118951 putative programmed cell death protein	Integral membrane protein
c1882_g1_i1	Emiliania huxleyi CCMP1516 hypothetical protein partial mRNA	hypothetical protein EMIHUDRAFT_213884	.	R1BQY7.1 PF13176.3;TPR_7;	.	ehx:EMIHUDRAFT_213884 hypothetical protein	.
c1883_g1_i1	Emiliania huxleyi CCMP1516 hypothetical protein partial mRNA	hypothetical protein EMIHUDRAFT_470194	.	.	.	ehx:EMIHUDRAFT_470194 hypothetical protein	.
c1884_g1_i2	Emiliania huxleyi CCMP1516 hypothetical protein partial mRNA	hypothetical protein EMIHUDRAFT_223657	.	.	.	ehx:EMIHUDRAFT_223657 hypothetical protein	.
c1886_g1_i1	Emiliania huxleyi clone JGIACCU-13M1, complete sequence	hypothetical protein EMIHUDRAFT_206554	.	.	.	ehx:EMIHUDRAFT_206553 hypothetical protein	.
c1887_g1_i1	Emiliania huxleyi CCMP1516 hypothetical protein partial mRNA	hypothetical protein EMIHUDRAFT_111087	.	.	F:DNA binding; F:zinc ion binding; F:magnesium ion transmembrane transporter activity; P:magnesium ion transport; C:membrane; C:integral component of membrane; F:metal ion binding; P:magnesium ion transmembrane transport	ehx:EMIHUDRAFT_111087 hypothetical protein	.
c1889_g1_i2	Emiliania huxleyi CCMP1516 hypothetical protein mRNA	Holliday junction resolvase RuvX	Putative pre-16S rRNA nuclease OS=Myxococcus xanthus (strain DK 1622) GN=MXAN_5823 PE=3 SV=1	R1ED05.1 PF03652.12;RuvX;	P:rRNA processing	ehx:EMIHUDRAFT_451280 hypothetical protein	.
c1890_g1_i2	Emiliania huxleyi CCMP1516 hypothetical protein mRNA	hypothetical protein Ctob_010406	.	.	.	ehx:EMIHUDRAFT_352211 hypothetical protein	.
c1892_g1_i1	Emiliania huxleyi CCMP1516 hypothetical protein partial mRNA	hypothetical protein EMIHUDRAFT_230090	.	.	C:integral component of membrane	ehx:EMIHUDRAFT_230090 hypothetical protein	.
c1893_g1_i1	Emiliania huxleyi CCMP1516 hypothetical protein partial mRNA	.	.	.	.	ehx:EMIHUDRAFT_102608 hypothetical protein	.
c1894_g1_i1	Danio rerio glyceraldehyde-3-phosphate dehydrogenase, spermatogenic (gapdhs), mRNA <gi|159156002|gb|BC154822.1| Danio rerio glyceraldehyde-3-phosphate dehydrogenase, spermatogenic, mRNA (cDNA clone MGC:175046 IMAGE:8997808), complete cds	.	.	.	.	.	.
c1895_g1_i1	Emiliania huxleyi CCMP1516 hypothetical protein partial mRNA	hypothetical protein EMIHUDRAFT_115524	.	.	.	ehx:EMIHUDRAFT_95260 hypothetical protein	.
c1896_g1_i1	.	.	.	.	.	.	.
c1896_g2_i1	.	.	.	.	.	.	.
c1897_g1_i1	.	.	.	.	.	.	.
c1897_g2_i1	Emiliania huxleyi CCMP1516 hypothetical protein partial mRNA	dicer helicase	Dicer-like protein 2 OS=Neurospora crassa (strain ATCC 24698 / 74-OR23-1A / CBS 708.71 / DSM 1257 / FGSC 987) GN=dcl-2 PE=2 SV=4	R1E3S8.1 PF00271.28;Helicase_C;	F:RNA binding; P:RNA metabolic process; F:hydrolase activity	ehx:EMIHUDRAFT_243843 hypothetical protein	DEAD-box like helicase
c1898_g1_i1	.	.	.	.	.	.	.
c1899_g1_i1	Emiliania huxleyi CCMP1516 hypothetical protein mRNA	predicted protein	.	.	C:membrane; C:integral component of membrane	ehx:EMIHUDRAFT_350728 hypothetical protein	.
c1900_g1_i1	Emiliania huxleyi CCMP1516 hypothetical protein partial mRNA	hypothetical protein EMIHUDRAFT_469530	.	.	C:integral component of membrane	ehx:EMIHUDRAFT_469530 hypothetical protein	.
c1900_g2_i1	Emiliania huxleyi CCMP1516 hypothetical protein partial mRNA	hypothetical protein EMIHUDRAFT_469530	.	.	C:integral component of membrane	ehx:EMIHUDRAFT_469530 hypothetical protein	.
c1901_g1_i1	.	hypothetical protein EMIHUDRAFT_249340	.	.	.	ehx:EMIHUDRAFT_249340 hypothetical protein	.
c1902_g1_i1	Emiliania huxleyi CCMP1516 hypothetical protein partial mRNA	hypothetical protein EMIHUDRAFT_119926, partial	.	.	C:integral component of membrane; F:transmembrane transporter activity; P:transmembrane transport	ehx:EMIHUDRAFT_110614 hypothetical protein	.
c1903_g1_i1	.	hypothetical protein EMIHUDRAFT_444169	.	.	.	ehx:EMIHUDRAFT_444169 hypothetical protein	.
c1903_g2_i1	.	.	.	.	.	.	.
c1904_g1_i1	.	.	.	.	.	.	.
c1905_g1_i1	Emiliania huxleyi CCMP1516 hypothetical protein partial mRNA	exostosin family protein	Probable glucuronosyltransferase Os01g0926400 OS=Oryza sativa subsp. japonica GN=Os01g0926400 PE=2 SV=1	R1DH05.1 PF03016.12;Exostosin;	P:protein glycosylation; F:transferase activity, transferring glycosyl groups	ehx:EMIHUDRAFT_311205 hypothetical protein	Acetylglucosaminyltransferase EXT1/exostosin 1
c1906_g1_i1	Emiliania huxleyi CCMP1516 hypothetical protein mRNA	metal ABC transporter substrate-binding protein	.	R1BZZ8.1 PF02535.19;Zip;	C:integral component of membrane; P:metal ion transport; F:metal ion transmembrane transporter activity; P:transmembrane transport; F:uridylyltransferase activity	ehx:EMIHUDRAFT_118927 hypothetical protein	.
c1907_g1_i1	.	.	.	.	.	.	.
c1908_g1_i1	.	M23 family metallopeptidase	Murein DD-endopeptidase MepM OS=Escherichia coli O6:H1 (strain CFT073 / ATCC 700928 / UPEC) GN=mepM PE=3 SV=1	C6XL13.1 PF01551.19;Peptidase_M23;	C:integral component of membrane; F:hydrolase activity	.	.
c1908_g2_i1	.	M23 family metallopeptidase	.	.	C:membrane; C:integral component of membrane	.	.
c1909_g1_i1	Emiliania huxleyi CCMP1516 hypothetical protein partial mRNA	hypothetical protein EMIHUDRAFT_450612	.	.	.	ehx:EMIHUDRAFT_450612 hypothetical protein	.
c1910_g1_i1	Emiliania huxleyi CCMP1516 hypothetical protein mRNA	zeaxanthin epoxidase	Zeaxanthin epoxidase, chloroplastic OS=Spinacia oleracea GN=SOVF_077800 PE=1 SV=1	R1F6M8.1 PF01266.21;DAO;	F:chlorophyllide a oxygenase [overall] activity; F:2 iron, 2 sulfur cluster binding; P:oxidation-reduction process; F:FAD binding	ehx:EMIHUDRAFT_462793 hypothetical protein	Kynurenine 3-monooxygenase and related flavoprotein monooxygenases
c1910_g2_i1	Emiliania huxleyi CCMP1516 hypothetical protein mRNA	zeaxanthin epoxidase	.	R1F6M8.1 PF01494.16;FAD_binding_3;	F:oxidoreductase activity; F:FAD binding	ehx:EMIHUDRAFT_462793 hypothetical protein	.
c1911_g1_i1	Emiliania huxleyi CCMP1516 fumarylacetoacetate hydrolase partial mRNA <gi|551614973|ref|XM_005788326.1| Emiliania huxleyi CCMP1516 hypothetical protein partial mRNA	acylpyruvase FAHD1, mitochondrial-like	Probable acylpyruvase FAHD1, mitochondrial OS=Oryza sativa subsp. japonica GN=FAHD1 PE=3 SV=2	R1BWC3.1 PF01557.15;FAA_hydrolase;	F:hydrolase activity	ehx:EMIHUDRAFT_70982 hypothetical protein	.
c1912_g1_i1	Emiliania huxleyi CCMP1516 hypothetical protein mRNA	.	.	.	.	ehx:EMIHUDRAFT_443962 hypothetical protein	.
c1913_g1_i1	.	hypothetical protein EMIHUDRAFT_100578	.	.	F:DNA binding; F:DNA-binding transcription factor activity; C:nucleus; P:regulation of transcription, DNA-templated	ehx:EMIHUDRAFT_100578 hypothetical protein	.
c1913_g2_i1	.	histone H2A	Histone H2A.Z OS=Saccharomyces cerevisiae (strain ATCC 204508 / S288c) GN=HTZ1 PE=1 SV=3	W7KM49.1 PF00270.26;DEAD;	C:nucleosome; F:RNA polymerase II regulatory region sequence-specific DNA binding; F:protein binding; C:cytosol; P:chromatin assembly or disassembly; P:negative regulation of tumor necrosis factor-mediated signaling pathway; P:killing of cells of other organism; C:nuclear chromosome part; P:defense response to Gram-negative bacterium	ehx:EMIHUDRAFT_97974 hypothetical protein	Histone 2A
c1914_g1_i1	Emiliania huxleyi CCMP1516 hypothetical protein partial mRNA	Chromatin structure-remodeling complex protein RSC8 [	SWI/SNF complex subunit SMARCC2 OS=Mus musculus GN=Smarcc2 PE=1 SV=2	R1F3E6.1 PF04433.14;SWIRM;	F:DNA binding; P:cellular process; C:SWI/SNF superfamily-type complex; C:neuron part	ehx:EMIHUDRAFT_204636 hypothetical protein	Chromatin remodeling factor subunit and related transcription factors
c1915_g1_i1	Emiliania huxleyi CCMP1516 hypothetical protein partial mRNA	hypothetical protein EMIHUDRAFT_234291	.	.	C:integral component of membrane	ehx:EMIHUDRAFT_234291 hypothetical protein	.
c1916_g1_i2	.	PilZ domain-containing protein	.	.	F:cyclic-di-GMP binding	.	.
c1917_g1_i1	.	pinin-like	.	F1QT45.2 PF04696.10;Pinin_SDK_memA;	P:neural crest cell differentiation; C:exon-exon junction complex; C:catalytic step 2 spliceosome	.	Pinin (desmosome-associated protein)
c1918_g1_i1	Emiliania huxleyi CCMP1516 hypothetical protein partial mRNA	putative ATP-dependent RNA helicase DHX57	Putative ATP-dependent RNA helicase DHX57 OS=Mus musculus GN=Dhx57 PE=1 SV=2	R1FV50.1 PF07717.13;OB_NTP_bind;	F:helicase activity; F:binding	ehx:EMIHUDRAFT_417689 hypothetical protein	.
c1919_g1_i1	Hyphomonas sp. Mor2 genome	excinuclease ABC subunit B	UvrABC system protein B OS=Rhizobium loti (strain MAFF303099) GN=uvrB PE=3 SV=1	M1FEL0.1 PF04851.12;ResIII;	F:DNA binding; F:ATP binding; C:cytoplasm; P:nucleotide-excision repair; C:excinuclease repair complex; F:excinuclease ABC activity; P:SOS response; F:ATPase activity; P:nucleic acid phosphodiester bond hydrolysis	ehx:EMIHUDRAFT_453506 hypothetical protein	ATP-dependent RNA helicase
c1919_g2_i1	Hyphomonas sp. Mor2 genome	excinuclease ABC subunit UvrB	UvrABC system protein B OS=Zymomonas mobilis subsp. mobilis (strain ATCC 31821 / ZM4 / CP4) GN=uvrB PE=3 SV=2	Q0BXS1.1 PF04851.12;ResIII;	F:DNA binding; F:ATP binding; C:cytoplasm; P:nucleotide-excision repair; C:excinuclease repair complex; F:excinuclease ABC activity; P:SOS response; F:ATPase activity; P:nucleic acid phosphodiester bond hydrolysis	ehx:EMIHUDRAFT_204685 Excinuclease ABC subunit B, UvrABC system protein B	ATP-dependent RNA helicase
c1920_g1_i1	Emiliania huxleyi CCMP1516 hypothetical protein partial mRNA	hypothetical protein EMIHUDRAFT_457987	.	.	.	ehx:EMIHUDRAFT_457987 hypothetical protein	.
c1921_g1_i2	Emiliania huxleyi CCMP1516 hypothetical protein partial mRNA	alpha/beta hydrolase	Putative 2-succinyl-6-hydroxy-2,4-cyclohexadiene-1-carboxylate synthase OS=Bacillus subtilis (strain 168) GN=menH PE=3 SV=2	R1F6D4.1 PF00561.17;Abhydrolase_1;	C:integral component of membrane	ehx:EMIHUDRAFT_232271 hypothetical protein	Predicted hydrolase/acyltransferase (alpha/beta hydrolase superfamily)
c1922_g1_i2	Emiliania huxleyi CCMP1516 hypothetical protein mRNA	predicted protein	.	.	F:nucleotide binding; C:membrane; C:integral component of membrane	ehx:EMIHUDRAFT_443364 hypothetical protein	.
c1923_g1_i1	Emiliania huxleyi CCMP1516 hypothetical protein partial mRNA	CUGBP Elav-like family member 1, putative	RNA-binding protein BRN2 OS=Arabidopsis thaliana GN=BRN2 PE=2 SV=1	R1FSH2.1 PF00076.19;RRM_1;	F:RNA binding	ehx:EMIHUDRAFT_194718 hypothetical protein	.
c1924_g1_i2	.	serine/threonine-protein kinase STY17-like isoform X3	Serine/threonine-protein kinase STY8 OS=Arabidopsis thaliana GN=STY8 PE=1 SV=2	A0A072UCS4.1 PF07714.14;Pkinase_Tyr;	F:protein serine/threonine kinase activity; C:cytosol; P:chloroplast organization	ehx:EMIHUDRAFT_361285 hypothetical protein	Tyrosine kinase specific for activated (GTP-bound) p21cdc42Hs
c1925_g1_i1	Emiliania huxleyi CCMP1516 hypothetical protein partial mRNA	predicted protein	Heme oxygenase 1 OS=Nostoc sp. (strain PCC 7120 / SAG 25.82 / UTEX 2576) GN=pbsA1 PE=3 SV=1	R1EGJ2.1 PF01126.17;Heme_oxygenase;	F:heme oxygenase (decyclizing) activity; P:heme oxidation; C:integral component of membrane	ehx:EMIHUDRAFT_112037 hypothetical protein	.
c1926_g1_i1	Emiliania huxleyi CCMP1516 thioredoxin reductase (TXR1), mRNA	thioredoxin reductase 1, cytoplasmic-like	Thioredoxin reductase SEP1 OS=Emiliania huxleyi GN=SEP1 PE=1 SV=1	R1D5S9.1 PF07992.11;Pyr_redox_2;	F:thioredoxin-disulfide reductase activity; C:mitochondrion; F:electron transfer activity; P:electron transport chain; P:cell redox homeostasis; F:flavin adenine dinucleotide binding; P:cellular oxidant detoxification	ehx:EMIHUDRAFT_417208 TXR1; thioredoxin reductase	.
c1927_g1_i1	.	.	.	.	.	.	.
c1928_g1_i1	Emiliania huxleyi CCMP1516 hypothetical protein partial mRNA	UDP-glucose 4-epimerase	UDP-glucose 4-epimerase OS=Corynebacterium glutamicum (strain ATCC 13032 / DSM 20300 / JCM 1318 / LMG 3730 / NCIMB 10025) GN=galE PE=3 SV=2	R1DMX4.1 PF01370.18;Epimerase;	F:transferase activity; F:coenzyme binding	ehx:EMIHUDRAFT_105407 hypothetical protein	Flavonol reductase/cinnamoyl-CoA reductase
c1929_g1_i1	Emiliania huxleyi CCMP1516 hypothetical protein partial mRNA	CBL-interacting protein kinase	Calcium-dependent protein kinase 9 OS=Oryza sativa subsp. japonica GN=CPK9 PE=2 SV=1	R1EV57.1 PF00069.22;Pkinase;	F:protein serine/threonine kinase activity; F:ATP binding; P:protein phosphorylation	ehx:EMIHUDRAFT_365420 hypothetical protein	Serine/threonine protein kinase
c1930_g1_i1	Emiliania huxleyi CCMP1516 hypothetical protein partial mRNA	hypothetical protein EMIHUDRAFT_242511	.	.	.	ehx:EMIHUDRAFT_242511 hypothetical protein	.
c1931_g1_i1	Emiliania huxleyi CCMP1516 hypothetical protein partial mRNA <gi|551577559|ref|XM_005774342.1| Emiliania huxleyi CCMP1516 hypothetical protein partial mRNA	tetratricopeptide repeat-containing protein	Mitochondrial import receptor subunit TOM34 OS=Mus musculus GN=Tomm34 PE=1 SV=1	.	P:protein peptidyl-prolyl isomerization; F:peptidyl-prolyl cis-trans isomerase activity; C:membrane; C:integral component of membrane; F:isomerase activity; P:cell differentiation; P:very long-chain fatty acid biosynthetic process; P:plant organ development	ehx:EMIHUDRAFT_240735 hypothetical protein	FKBP-type peptidyl-prolyl cis-trans isomerase
c1932_g1_i2	.	.	.	.	.	ehx:EMIHUDRAFT_220947 hypothetical protein	.
c1933_g1_i1	Emiliania huxleyi CCMP1516 hypothetical protein partial mRNA	.	.	.	.	.	.
c1934_g1_i1	Emiliania huxleyi CCMP1516 hypothetical protein partial mRNA	predicted protein	N-lysine methyltransferase SMYD2 OS=Gallus gallus GN=SMYD2 PE=3 SV=1	R1FM67.1 PF00856.25;SET;	F:metal ion binding	ehx:EMIHUDRAFT_228606 hypothetical protein	Predicted histone tail methylase containing SET domain
c1935_g1_i2	Emiliania huxleyi CCMP1516 hypothetical protein partial mRNA	hypothetical protein EMIHUDRAFT_110055	.	R1FN65.1 PF04117.9;Mpv17_PMP22;	C:integral component of membrane	ehx:EMIHUDRAFT_110055 hypothetical protein	Peroxisomal membrane protein MPV17 and related proteins
c1936_g1_i1	.	.	.	.	.	.	.
c1937_g1_i1	Emiliania huxleyi CCMP1516 hypothetical protein partial mRNA	hypothetical protein EMIHUDRAFT_449787, partial	.	.	.	ehx:EMIHUDRAFT_449787 hypothetical protein	.
c1938_g1_i1	.	alpha/beta hydrolase	.	Q0BXG5.1 PF12697.4;Abhydrolase_6;	F:catalytic activity	.	Predicted hydrolase/acyltransferase (alpha/beta hydrolase superfamily)
c1939_g1_i1	Emiliania huxleyi CCMP1516 hypothetical protein partial mRNA	.	.	.	.	ehx:EMIHUDRAFT_423848 hypothetical protein	.
c1940_g1_i1	Emiliania huxleyi CCMP1516 hypothetical protein partial mRNA	cap-specific mRNA (nucleoside-2'-o-)-methyltransferase 1	Cap-specific mRNA (nucleoside-2'-O-)-methyltransferase 1 OS=Mus musculus GN=Cmtr1 PE=1 SV=1	R1E449.1 PF01585.20;G-patch;	P:mRNA metabolic process; F:transferase activity; P:methylation	ehx:EMIHUDRAFT_451680 hypothetical protein	FtsJ-like RNA methyltransferase
c1942_g1_i2	.	dynactin, putative	Kinesin-like protein KIF13B OS=Homo sapiens GN=KIF13B PE=1 SV=2	Q4X0H5.1 PF01302.22;CAP_GLY;	.	ehx:EMIHUDRAFT_361800 hypothetical protein	.
c1943_g1_i2	Emiliania huxleyi CCMP1516 hypothetical protein partial mRNA	hypothetical protein EMIHUDRAFT_466328	.	R1DDK1.1 PF08507.7;COPI_assoc;	C:integral component of membrane	ehx:EMIHUDRAFT_466328 hypothetical protein	.
c1944_g1_i1	.	.	.	.	.	.	.
c1945_g1_i1	Emiliania huxleyi CCMP1516 hypothetical protein partial mRNA	hypothetical protein EMIHUDRAFT_215284	.	.	.	ehx:EMIHUDRAFT_458223 hypothetical protein	.
c1945_g2_i1	Emiliania huxleyi CCMP1516 hypothetical protein partial mRNA	hypothetical protein EMIHUDRAFT_215284	.	.	.	ehx:EMIHUDRAFT_215284 hypothetical protein	.
c1946_g1_i1	Emiliania huxleyi CCMP1516 hypothetical protein partial mRNA	spermine oxidase-like isoform X1	Spermine oxidase OS=Mus musculus GN=Smox PE=1 SV=1	R1ENB6.1 PF01593.21;Amino_oxidase;	F:oxidoreductase activity; P:oxidation-reduction process	ehx:EMIHUDRAFT_116825 hypothetical protein	Flavin-containing amine oxidase
c1948_g1_i1	.	.	.	.	.	.	.
c1949_g1_i1	Emiliania huxleyi CCMP1516 hypothetical protein mRNA	hypothetical protein EMIHUDRAFT_435404	.	.	C:membrane; C:integral component of membrane	ehx:EMIHUDRAFT_435404 hypothetical protein	.
c1950_g1_i2	.	.	.	.	.	ehx:EMIHUDRAFT_470090 2OG-Fe(II) oxygenase family oxidoreductase	.
c1951_g1_i1	.	.	.	.	.	.	.
c1952_g1_i1	.	.	.	.	.	.	.
c1953_g1_i1	Emiliania huxleyi CCMP1516 50S ribosomal protein L1 partial mRNA	50S ribosomal protein L1	50S ribosomal protein L1 OS=Synechocystis sp. (strain PCC 6803 / Kazusa) GN=rplA PE=3 SV=1	R1F730.1 PF00687.18;Ribosomal_L1;	P:maturation of LSU-rRNA; F:RNA binding; F:structural constituent of ribosome; P:translation; C:plastid; C:cytosolic large ribosomal subunit	ehx:EMIHUDRAFT_468608 50S ribosomal protein L1	.
c1954_g1_i1	.	ubiquinol-cytochrome c reductase subunit 9	Cytochrome b-c1 complex subunit 9 OS=Schizosaccharomyces pombe (strain 972 / ATCC 24843) GN=qcr9 PE=3 SV=2	M5FQJ9.1 PF05365.9;UCR_UQCRX_QCR9;	P:cellular process; C:membrane	.	.
c1955_g1_i1	.	.	.	.	.	.	.
c1956_g1_i1	.	.	.	.	.	ehx:EMIHUDRAFT_433295 hypothetical protein	.
c1957_g1_i1	.	hypothetical protein AURANDRAFT_62660	.	.	.	.	26S proteasome regulatory complex, subunit PSMD10
c1958_g1_i1	Emiliania huxleyi CCMP1516 hypothetical protein partial mRNA	hypothetical protein EMIHUDRAFT_253197	.	.	.	ehx:EMIHUDRAFT_448893 hypothetical protein	.
c1959_g1_i1	Emiliania huxleyi CCMP1516 hypothetical protein partial mRNA	hypothetical protein EMIHUDRAFT_360036, partial	.	R1D829.1 PF13857.3;Ank_5;	.	ehx:EMIHUDRAFT_360354 hypothetical protein	.
c1960_g1_i1	Emiliania huxleyi CCMP1516 hypothetical protein partial mRNA	hypothetical protein EMIHUDRAFT_203882	.	.	P:pseudouridine synthesis; F:RNA binding; F:pseudouridine synthase activity	ehx:EMIHUDRAFT_203882 hypothetical protein	.
c1960_g2_i1	Emiliania huxleyi CCMP1516 hypothetical protein partial mRNA	pseudouridylate synthase 7 homolog	Pseudouridylate synthase 7 homolog OS=Bos taurus GN=PUS7 PE=2 SV=1	R1D2K8.1 PF01142.15;TruD;	P:pseudouridine synthesis; F:RNA binding; F:pseudouridine synthase activity	ehx:EMIHUDRAFT_203882 hypothetical protein	Uncharacterized conserved protein
c1961_g1_i1	Emiliania huxleyi CCMP1516 hypothetical protein partial mRNA	.	.	.	.	ehx:EMIHUDRAFT_243969 hypothetical protein	.
c1962_g1_i1	Emiliania huxleyi CCMP1516 hypothetical protein partial mRNA	ULK/ULK protein kinase	.	.	F:catalytic activity; F:protein kinase activity; F:ATP binding; P:protein phosphorylation; C:membrane; C:integral component of membrane; F:kinase activity; P:phosphorylation	ehx:EMIHUDRAFT_227419 hypothetical protein	.
c1964_g1_i1	.	.	.	.	.	.	.
c1965_g1_i1	Emiliania huxleyi CCMP1516 hypothetical protein partial mRNA	Trafficking protein particle complex subunit 13	Trafficking protein particle complex subunit 13 OS=Xenopus laevis GN=trappc13 PE=2 SV=2	R1CTT6.1 PF06159.10;DUF974;	P:intra-Golgi vesicle-mediated transport; C:TRAPPII protein complex	ehx:EMIHUDRAFT_42930 hypothetical protein	Uncharacterized conserved protein
c1966_g1_i1	.	.	.	.	.	.	.
c1967_g1_i1	Emiliania huxleyi CCMP1516 hypothetical protein partial mRNA	hypothetical protein EMIHUDRAFT_438212	.	.	.	ehx:EMIHUDRAFT_438212 hypothetical protein	.
c1968_g1_i2	Emiliania huxleyi CCMP1516 hypothetical protein partial mRNA	hypothetical protein EMIHUDRAFT_238777	Aluminum-activated malate transporter 4 OS=Arabidopsis thaliana GN=ALMT4 PE=3 SV=1	R1CMN7.1 PF11744.5;ALMT;	P:malate transport; C:integral component of membrane	ehx:EMIHUDRAFT_238777 hypothetical protein	Predicted membrane protein
c1969_g1_i1	Emiliania huxleyi CCMP1516 fatty acid synthase partial mRNA	polyketide synthase	Bacitracin synthase 3 OS=Bacillus licheniformis GN=bacC PE=3 SV=1	.	F:transferase activity	ehx:EMIHUDRAFT_466966 fatty acid synthase	Acyl-CoA synthetase
c1970_g1_i1	Emiliania huxleyi CCMP1516 hypothetical protein partial mRNA	.	.	R1DK42.1 PF00083.21;Sugar_tr;	.	ehx:EMIHUDRAFT_440874 hypothetical protein	.
c1970_g2_i1	Emiliania huxleyi CCMP1516 hypothetical protein partial mRNA	MFS transporter	4-hydroxybenzoate transporter PcaK OS=Acinetobacter baylyi (strain ATCC 33305 / BD413 / ADP1) GN=pcaK PE=1 SV=3	R1DK42.1 PF00083.21;Sugar_tr;	C:integral component of membrane; F:transmembrane transporter activity; P:transmembrane transport	ehx:EMIHUDRAFT_440874 hypothetical protein	Synaptic vesicle transporter SV2 (major facilitator superfamily)
c1971_g1_i1	Emiliania huxleyi CCMP1516 hypothetical protein partial mRNA	.	.	.	.	ehx:EMIHUDRAFT_449464 hypothetical protein	.
c1973_g1_i1	Emiliania huxleyi CCMP1516 hypothetical protein partial mRNA	glycosyltransferase family 77 protein	.	.	F:transferase activity	ehx:EMIHUDRAFT_435368 hypothetical protein	.
c1974_g1_i1	Hyphomonas sp. Mor2 genome	signal recognition particle protein	Signal recognition particle protein OS=Rickettsia felis (strain ATCC VR-1525 / URRWXCal2) GN=ffh PE=3 SV=2	Q0C673.1 PF00448.19;SRP54;	F:GTPase activity; F:GTP binding; P:SRP-dependent cotranslational protein targeting to membrane; F:7S RNA binding; C:signal recognition particle	ehx:EMIHUDRAFT_455543 hypothetical protein	Signal recognition particle, subunit Srp54
c1976_g1_i2	Emiliania huxleyi CCMP1516 hypothetical protein partial mRNA	.	.	.	.	.	.
c1977_g1_i1	Emiliania huxleyi CCMP1516 hypothetical protein mRNA	peptidylprolyl isomerase	FK506-binding protein 4 OS=Rhizopus delemar (strain RA 99-880 / ATCC MYA-4621 / FGSC 9543 / NRRL 43880) GN=FKBP4 PE=3 SV=1	R1DMW5.1 PF00254.25;FKBP_C;	P:protein peptidyl-prolyl isomerization; F:peptidyl-prolyl cis-trans isomerase activity; C:integral component of membrane	ehx:EMIHUDRAFT_425971 hypothetical protein	.
c1978_g1_i1	.	DUF1080 domain-containing protein	.	.	.	.	.
c1978_g2_i1	.	DMT family transporter	.	A0A0B5E0Q1.1 PF04657.10;DMT_YdcZ;	C:integral component of membrane	.	.
c1979_g1_i1	.	.	.	.	.	.	.
c1980_g1_i1	Emiliania huxleyi CCMP1516 hypothetical protein partial mRNA	hypothetical protein EMIHUDRAFT_450265	.	R1CUQ2.1 PF03343.10;SART-1;	P:mRNA splicing, via spliceosome	ehx:EMIHUDRAFT_459524 hypothetical protein	.
c1981_g1_i1	Emiliania huxleyi CCMP1516 hypothetical protein partial mRNA	hypothetical protein EMIHUDRAFT_215521	Zinc import ATP-binding protein ZnuC 2 OS=Hahella chejuensis (strain KCTC 2396) GN=znuC2 PE=3 SV=1	R1BM31.1 PF00005.24;ABC_tran;	F:ATP binding; F:ATPase activity	ehx:EMIHUDRAFT_215521 hypothetical protein	.
c1982_g1_i1	Emiliania huxleyi CCMP1516 hypothetical protein partial mRNA	hypothetical protein EMIHUDRAFT_221727	.	R1D5G0.1 PF05641.9;Agenet;	F:DNA binding; F:zinc ion binding	ehx:EMIHUDRAFT_221727 hypothetical protein	.
c1983_g1_i1	.	.	.	.	.	.	.
c1984_g1_i1	.	.	.	.	.	.	.
c1985_g1_i1	Stenotrophomonas maltophilia strain OUC_Est10, complete genome	tRNA dihydrouridine(20/20a) synthase DusA	tRNA-dihydrouridine(20/20a) synthase OS=Xanthomonas campestris pv. campestris (strain ATCC 33913 / DSM 3586 / NCPPB 528 / LMG 568 / P 25) GN=dusA PE=3 SV=1	Q0C5H0.1 PF01207.14;Dus;	F:tRNA binding; P:tRNA dihydrouridine synthesis; F:FMN binding; F:flavin adenine dinucleotide binding; P:oxidation-reduction process; F:tRNA-dihydrouridine20 synthase activity	ehx:EMIHUDRAFT_197126 hypothetical protein	tRNA-dihydrouridine synthase
c1985_g2_i1	.	aldo/keto reductase	Aldo-keto reductase yakc [NADP(+)] OS=Schizosaccharomyces pombe (strain 972 / ATCC 24843) GN=yakc PE=1 SV=1	Q0C158.1 PF00248.18;Aldo_ket_red;	F:oxidoreductase activity; P:oxidation-reduction process	ehx:EMIHUDRAFT_76803 hypothetical protein	Voltage-gated shaker-like K+ channel, subunit beta/KCNAB
c1987_g1_i1	Emiliania huxleyi CCMP1516 hypothetical protein partial mRNA	RNA helicase	ATP-dependent RNA helicase DeaD OS=Escherichia coli O157:H7 GN=deaD PE=3 SV=3	R1BYV4.1 PF00270.26;DEAD;	F:nucleic acid binding; F:helicase activity; F:ATP binding	ehx:EMIHUDRAFT_53137 hypothetical protein	ATP-dependent RNA helicase
c1987_g2_i1	Emiliania huxleyi CCMP1516 hypothetical protein partial mRNA	ATP-dependent RNA helicase RhlE	ATP-dependent RNA helicase RhlE OS=Escherichia coli (strain K12) GN=rhlE PE=1 SV=3	R1BYV4.1 PF00270.26;DEAD;	F:nucleic acid binding; F:helicase activity; F:ATP binding; P:ribosome biogenesis	ehx:EMIHUDRAFT_53137 hypothetical protein	ATP-dependent RNA helicase
c1988_g1_i1	Emiliania huxleyi CCMP1516 hypothetical protein partial mRNA	hypothetical protein EMIHUDRAFT_95020	.	.	F:nucleic acid binding	ehx:EMIHUDRAFT_95020 hypothetical protein	.
c1989_g1_i1	Emiliania huxleyi CCMP1516 hypothetical protein partial mRNA	dCTP pyrophosphatase 1	dCTP pyrophosphatase 1 OS=Rattus norvegicus GN=Dctpp1 PE=2 SV=1	R1BSZ6.1 PF03819.14;MazG;	P:nucleoside triphosphate catabolic process; F:metal ion binding; F:nucleoside-triphosphate diphosphatase activity	ehx:EMIHUDRAFT_66958 hypothetical protein	.
c1990_g1_i1	Emiliania huxleyi CCMP1516 hypothetical protein partial mRNA	probable manganese-transporting ATPase PDR2	Probable manganese-transporting ATPase PDR2 OS=Arabidopsis thaliana GN=PDR2 PE=1 SV=1	D8LES2.1 PF00702.23;Hydrolase;	F:nucleotide binding; P:cellular metal ion homeostasis; C:integral component of membrane; F:transferase activity, transferring acyl groups other than amino-acyl groups; F:hydrolase activity; P:multicellular organismal process; P:developmental process; F:ion binding	ehx:EMIHUDRAFT_460972 hypothetical protein	P-type ATPase
c1991_g1_i2	Emiliania huxleyi CCMP1516 hypothetical protein partial mRNA	.	.	.	.	ehx:EMIHUDRAFT_256845 hypothetical protein	.
c1992_g1_i1	Emiliania huxleyi clone JGIACCU-13I1, complete sequence	.	.	.	.	.	.
c1993_g1_i2	.	.	.	.	.	.	.
c1994_g1_i1	.	probable E3 ubiquitin-protein ligase XERICO	E3 ubiquitin protein ligase RIN3 OS=Arabidopsis thaliana GN=RIN3 PE=1 SV=2	E2A3B1.1 PF13639.3;zf-RING_2;	F:zinc ion binding; C:membrane; C:integral component of membrane; F:ligase activity; F:metal ion binding	ehx:EMIHUDRAFT_95525 hypothetical protein	.
c1995_g1_i1	.	pseudouridine synthase	tRNA pseudouridine synthase A OS=Streptomyces coelicolor (strain ATCC BAA-471 / A3(2) / M145) GN=truA PE=3 SV=1	A0A0F5HNR8.1 PF01416.17;PseudoU_synth_1;	F:catalytic activity; P:RNA metabolic process	ehx:EMIHUDRAFT_241837 hypothetical protein	Pseudouridylate synthase
c1996_g1_i2	Emiliania huxleyi CCMP1516 hypothetical protein partial mRNA	hypothetical protein EMIHUDRAFT_242176	.	.	.	ehx:EMIHUDRAFT_193966 hypothetical protein	.
c1997_g1_i1	Emiliania huxleyi CCMP1516 hypothetical protein partial mRNA	predicted protein	.	.	C:membrane; C:integral component of membrane	ehx:EMIHUDRAFT_212376 hypothetical protein	.
c1998_g1_i1	.	.	.	.	.	.	.
c2000_g1_i2	.	.	.	.	.	.	.
c2002_g1_i1	Emiliania huxleyi CCMP1516 hypothetical protein partial mRNA	hypothetical protein EMIHUDRAFT_109227	Endonuclease MutS2 OS=Thermus thermophilus (strain HB8 / ATCC 27634 / DSM 579) GN=mutS2 PE=1 SV=1	.	F:endonuclease activity; F:ATP binding; P:mismatch repair; F:ATPase activity; F:mismatched DNA binding; P:negative regulation of DNA recombination; P:nucleic acid phosphodiester bond hydrolysis	ehx:EMIHUDRAFT_109227 hypothetical protein	.
c2004_g1_i1	.	.	.	.	.	.	.
c2005_g1_i1	Emiliania huxleyi CCMP1516 hypothetical protein partial mRNA	.	.	.	.	ehx:EMIHUDRAFT_460669 hypothetical protein	Chromatin remodeling factor subunit and related transcription factors
c2007_g1_i1	.	.	.	.	.	.	.
c2008_g1_i1	.	hypothetical protein EMIHUDRAFT_117061	.	.	P:signal transduction; C:integral component of membrane	ehx:EMIHUDRAFT_117061 hypothetical protein	.
c2009_g1_i1	.	.	.	.	.	.	.
c2010_g1_i1	.	.	.	.	.	.	.
c2012_g1_i1	.	.	.	.	.	.	.
c2014_g1_i1	.	hypothetical protein EMIHUDRAFT_241247	.	.	.	.	.
c2015_g1_i1	.	.	.	.	.	.	.
c2016_g1_i1	.	.	.	.	.	.	.
c2018_g1_i1	.	.	.	D8R9I5.1 PF06398.8;Pex24p;	.	.	.
c2019_g1_i1	Hyphomonas sp. Mor2 genome	aldehyde dehydrogenase family protein	3-succinoylsemialdehyde-pyridine dehydrogenase OS=Pseudomonas sp. GN=ald PE=1 SV=1	Q0BXK8.1 PF00171.19;Aldedh;	F:oxidoreductase activity, acting on the aldehyde or oxo group of donors, NAD or NADP as acceptor; P:oxidation-reduction process	ehx:EMIHUDRAFT_445304 ALDH12; putative aldehyde dehydrogenase	Aldehyde dehydrogenase
c2019_g2_i1	Hyphomonas sp. Mor2 genome	mechanosensitive ion channel protein MscS	Uncharacterized MscS family protein slr0639 OS=Synechocystis sp. (strain PCC 6803 / Kazusa) GN=slr0639 PE=3 SV=1	F2K0I9.1 PF00924.15;MS_channel;	C:integral component of membrane; P:transmembrane transport	ehx:EMIHUDRAFT_57591 hypothetical protein	Predicted mechanosensitive ion channel
c2020_g1_i1	Emiliania huxleyi CCMP1516 hypothetical protein partial mRNA	polyubiquitin	Polyubiquitin (Fragment) OS=Acetabularia peniculus PE=3 SV=2	R1F9C5.1 PF00240.20;ubiquitin;	F:structural constituent of ribosome; C:intracellular; C:ribosome; P:translation	ehx:EMIHUDRAFT_364415 hypothetical protein	Ubiquitin/40S ribosomal protein S27a fusion
c2021_g1_i1	Emiliania huxleyi CCMP1516 hypothetical protein partial mRNA	ferredoxin (2fe-2s)	.	.	F:electron transfer activity; C:chloroplast; C:plastid; P:electron transport chain; F:metal ion binding; F:iron-sulfur cluster binding; F:2 iron, 2 sulfur cluster binding; P:oxidation-reduction process	ehx:EMIHUDRAFT_244533 hypothetical protein	.
c2022_g1_i1	Emiliania huxleyi CCMP1516 component of oligomeric Golgi complex 8 (COG8), partial mRNA	component of oligomeric Golgi complex 8	.	.	C:Golgi transport complex	ehx:EMIHUDRAFT_632044 COG8; component of oligomeric Golgi complex 8	.
c2023_g1_i1	Emiliania huxleyi CCMP1516 hypothetical protein partial mRNA	tRNA-specific adenosine deaminase 1	tRNA-specific adenosine deaminase 1 OS=Drosophila melanogaster GN=Adat1 PE=1 SV=1	R1F0N9.1 PF02137.15;A_deamin;	F:RNA binding; F:adenosine deaminase activity; P:RNA processing	ehx:EMIHUDRAFT_114062 hypothetical protein	tRNA-specific adenosine deaminase 1
c2024_g1_i1	.	.	.	.	.	.	.
c2025_g1_i1	Emiliania huxleyi CCMP1516 hypothetical protein mRNA	hypothetical protein EMIHUDRAFT_353426	.	.	F:ATPase activator activity; P:positive regulation of ATPase activity; F:chaperone binding	ehx:EMIHUDRAFT_353426 hypothetical protein	.
c2026_g1_i1	Emiliania huxleyi CCMP1516 hypothetical protein partial mRNA	hypothetical protein EMIHUDRAFT_448030	.	.	F:peptide-aspartate beta-dioxygenase activity; F:hydrolase activity, acting on carbon-nitrogen (but not peptide) bonds, in cyclic amides; P:peptidyl-aspartic acid hydroxylation; P:oxidation-reduction process	ehx:EMIHUDRAFT_448030 hypothetical protein	.
c2029_g1_i1	Emiliania huxleyi CCMP1516 hypothetical protein partial mRNA <gi|551617427|ref|XM_005789485.1| Emiliania huxleyi CCMP1516 hypothetical protein partial mRNA	type III effector	.	R1D1D8.1 PF08888.8;HopJ;	.	ehx:EMIHUDRAFT_460521 hypothetical protein	.
c2030_g1_i1	Emiliania huxleyi CCMP1516 hypothetical protein mRNA	hypothetical protein EMIHUDRAFT_461139	.	.	C:integral component of membrane	ehx:EMIHUDRAFT_461139 hypothetical protein	.
c2031_g1_i1	Emiliania huxleyi CCMP1516 hypothetical protein partial mRNA	hypothetical protein EMIHUDRAFT_453318	.	.	.	ehx:EMIHUDRAFT_453318 hypothetical protein	.
c2033_g1_i2	Emiliania huxleyi CCMP1516 hypothetical protein partial mRNA	hypothetical protein EMIHUDRAFT_449330	.	.	.	ehx:EMIHUDRAFT_449330 hypothetical protein	.
c2034_g1_i1	Emiliania huxleyi CCMP1516 hypothetical protein partial mRNA	hypothetical protein EMIHUDRAFT_230090	.	.	C:integral component of membrane	ehx:EMIHUDRAFT_230090 hypothetical protein	.
c2035_g1_i1	Emiliania huxleyi CCMP1516 hypothetical protein partial mRNA	transmembrane protein	.	.	C:integral component of membrane	ehx:EMIHUDRAFT_95967 hypothetical protein	.
c2036_g1_i1	Emiliania huxleyi CCMP1516 hypothetical protein mRNA	hypothetical protein EMIHUDRAFT_435255	.	.	.	ehx:EMIHUDRAFT_435255 hypothetical protein	.
c2037_g1_i1	Emiliania huxleyi CCMP1516 hypothetical protein partial mRNA	3-phosphoinositide dependent protein kinase-1, putative	.	.	F:protein kinase activity; F:protein serine/threonine kinase activity; F:ATP binding; P:protein phosphorylation; F:kinase activity; P:phosphorylation	ehx:EMIHUDRAFT_229856 hypothetical protein	.
c2038_g1_i1	.	.	.	.	.	.	.
c2039_g1_i1	.	.	.	.	.	.	.
c2040_g1_i1	Emiliania huxleyi CCMP1516 hypothetical protein mRNA	hypothetical protein EMIHUDRAFT_349963	.	.	.	ehx:EMIHUDRAFT_349963 hypothetical protein	.
c2041_g1_i1	Emiliania huxleyi CCMP1516 hypothetical protein mRNA	thioredoxin family protein	.	F2NEF6.1 PF00085.17;Thioredoxin;	P:cellular process	ehx:EMIHUDRAFT_429577 hypothetical protein	.
c2041_g2_i1	.	.	.	.	.	.	.
c2042_g1_i1	.	.	.	.	.	.	.
c2043_g1_i1	Emiliania huxleyi CCMP1516 putative target of rapamycin protein (TOR1), partial mRNA	putative target of rapamycin protein	Serine/threonine-protein kinase tor2 OS=Schizosaccharomyces pombe (strain 972 / ATCC 24843) GN=tor2 PE=1 SV=2	R1BER6.1 PF02259.20;FAT;	F:protein serine/threonine kinase activity; F:ATP binding; P:protein phosphorylation; F:protein-containing complex binding	ehx:EMIHUDRAFT_249352 TOR2; putative target of rapamycin protein	DNA-dependent protein kinase
c2044_g1_i1	.	.	.	.	.	.	.
c2045_g1_i1	Pseudomonas stutzeri strain 19SMN4, complete genome	aldehyde dehydrogenase	Lactaldehyde dehydrogenase OS=Escherichia coli (strain K12) GN=aldA PE=1 SV=2	F0YMG8.1 PF00171.19;Aldedh;	F:oxidoreductase activity, acting on the aldehyde or oxo group of donors, NAD or NADP as acceptor	ehx:EMIHUDRAFT_558211 ALDH6; putative aldehyde dehydrogenase	Aldehyde dehydrogenase
c2046_g1_i1	Emiliania huxleyi CCMP1516 hypothetical protein partial mRNA	hypothetical protein EMIHUDRAFT_236409	.	.	C:mitochondrial intermembrane space; P:iron-sulfur cluster assembly; F:metal ion binding; F:4 iron, 4 sulfur cluster binding	ehx:EMIHUDRAFT_236409 hypothetical protein	.
c2047_g1_i1	Emiliania huxleyi CCMP1516 hypothetical protein partial mRNA	.	.	.	.	.	.
c2048_g1_i1	.	.	.	.	.	.	.
c2049_g1_i2	Emiliania huxleyi CCMP1516 hypothetical protein partial mRNA <gi|551628938|ref|XM_005794393.1| Emiliania huxleyi CCMP1516 nucleoside diphosphate kinase partial mRNA	nucleoside diphosphate kinase	Nucleoside diphosphate kinase OS=Drosophila melanogaster GN=awd PE=1 SV=3	R1G1W3.1 PF00334.16;NDK;	F:nucleoside diphosphate kinase activity; F:ATP binding; P:nucleoside diphosphate phosphorylation; P:GTP biosynthetic process; P:UTP biosynthetic process; P:CTP biosynthetic process; C:integral component of membrane; C:motile cilium	ehx:EMIHUDRAFT_60978 nucleoside diphosphate kinase	Nucleoside diphosphate kinase
c2050_g1_i1	Emiliania huxleyi CCMP1516 hypothetical protein mRNA	hypothetical protein EMIHUDRAFT_449012	.	.	C:integral component of membrane	ehx:EMIHUDRAFT_449012 hypothetical protein	.
c2051_g1_i1	Emiliania huxleyi CCMP1516 hypothetical protein partial mRNA	hypothetical protein EMIHUDRAFT_212633	.	R1DS21.1 PF07534.13;TLD;	.	ehx:EMIHUDRAFT_212633 hypothetical protein	Oxidation resistance protein
c2052_g1_i1	.	hypothetical protein EMIHUDRAFT_114725	.	R1EWK1.1 PF13499.3;EF-hand_7;	F:calcium ion binding	ehx:EMIHUDRAFT_114725 hypothetical protein	Ca2+ sensor (EF-Hand superfamily)
c2053_g1_i1	.	.	.	.	.	.	.
c2055_g1_i1	.	.	.	.	.	ehx:EMIHUDRAFT_216406 hypothetical protein	.
c2056_g1_i1	Emiliania huxleyi CCMP1516 putative DNA topoisomerase partial mRNA	putative DNA topoisomerase	.	.	F:DNA binding; F:DNA topoisomerase type II (ATP-hydrolyzing) activity; F:ATP binding; P:DNA topological change	ehx:EMIHUDRAFT_121923 putative DNA topoisomerase	.
c2058_g1_i1	.	DUF2207 domain-containing protein	.	A0A0D5LUP5.1 PF09972.6;DUF2207;	C:integral component of membrane	.	.
c2058_g2_i1	.	DUF2207 domain-containing protein	.	F2IZ40.1 PF09972.6;DUF2207;	C:membrane	.	.
c2059_g1_i1	Emiliania huxleyi CCMP1516 hypothetical protein partial mRNA	hypothetical protein EMIHUDRAFT_100061	.	R1CX66.1 PF03151.13;TPT;	C:integral component of membrane	ehx:EMIHUDRAFT_100061 hypothetical protein	.
c2060_g1_i1	.	.	.	.	.	.	.
c2061_g1_i1	Emiliania huxleyi CCMP1516 hypothetical protein mRNA	heterogeneous nuclear ribonucleoprotein H-like	Epithelial splicing regulatory protein 2 OS=Mus musculus GN=Esrp2 PE=1 SV=1	M2X334.1 PF00076.19;RRM_1;	F:RNA binding	ehx:EMIHUDRAFT_432418 hypothetical protein	Splicing factor hnRNP-F and related RNA-binding proteins
c2062_g1_i1	Emiliania huxleyi CCMP1516 carnitine O-acyltransferase mRNA	Carnitine O-palmitoyltransferase 2, mitochondrial	Carnitine O-palmitoyltransferase 2, mitochondrial OS=Homo sapiens GN=CPT2 PE=1 SV=2	R1FA76.1 PF00755.17;Carn_acyltransf;	F:transferase activity, transferring acyl groups	ehx:EMIHUDRAFT_468049 carnitine O-acyltransferase	.
c2063_g1_i1	Emiliania huxleyi CCMP1516 hypothetical protein partial mRNA	.	.	.	.	ehx:EMIHUDRAFT_96154 hypothetical protein	.
c2064_g1_i1	.	.	.	.	.	.	.
c2065_g1_i1	Emiliania huxleyi CCMP1516 hypothetical protein partial mRNA	hypothetical protein EMIHUDRAFT_460205	.	.	.	ehx:EMIHUDRAFT_460205 hypothetical protein	.
c2065_g2_i1	Emiliania huxleyi CCMP1516 hypothetical protein partial mRNA	.	.	.	.	.	.
c2066_g1_i1	Emiliania huxleyi CCMP1516 hypothetical protein partial mRNA	cupin domain-containing protein	.	R1CQT3.1 PF07883.8;Cupin_2;	F:isomerase activity	ehx:EMIHUDRAFT_114365 hypothetical protein	.
c2066_g2_i1	Emiliania huxleyi CCMP1516 hypothetical protein partial mRNA	hypothetical protein EMIHUDRAFT_114365	.	.	.	ehx:EMIHUDRAFT_114365 hypothetical protein	.
c2067_g1_i1	.	.	.	.	.	.	.
c2068_g1_i1	.	arylsulfatase B-like	Arylsulfatase B OS=Felis catus GN=ARSB PE=2 SV=1	F0Y387.1 PF00884.20;Sulfatase;	F:sulfuric ester hydrolase activity	ehx:EMIHUDRAFT_222125 hypothetical protein	Sulfatase
c2068_g2_i1	.	arylsulfatase B-like isoform X1	Arylsulfatase B OS=Rattus norvegicus GN=Arsb PE=2 SV=2	W4Y4N7.1 PF00884.20;Sulfatase;	F:catalytic activity; F:sulfuric ester hydrolase activity	ehx:EMIHUDRAFT_462432 hypothetical protein	Sulfatase
c2069_g1_i1	.	.	.	.	.	.	.
c2070_g1_i1	Emiliania huxleyi isolate EH2 adaptor protein complex 4 subunit beta 1 (AP4B1) gene, partial cds	adaptor protein complex 4 subunit beta 1	.	H3GSM2.1 PF09066.7;B2-adapt-app_C;	P:intracellular protein transport; P:vesicle-mediated transport; C:clathrin adaptor complex	.	.
c2071_g1_i1	.	NADP-dependent oxidoreductase	.	F5YS63.1 PF16884.2;ADH_N_2;	F:catalytic activity	.	.
c2072_g1_i1	.	.	.	.	.	.	.
c2073_g1_i1	Emiliania huxleyi CCMP1516 hypothetical protein partial mRNA	hypothetical protein EMIHUDRAFT_426234, partial	.	.	F:ATP-dependent DNA helicase activity; F:ATP binding; P:DNA repair; P:chromatin remodeling; P:DNA duplex unwinding	ehx:EMIHUDRAFT_429120 hypothetical protein	.
c2074_g1_i1	Emiliania huxleyi CCMP1516 hypothetical protein mRNA	predicted protein	Dapdiamide A synthase OS=Enterobacter agglomerans GN=ddaF PE=1 SV=1	R1F9I5.1 PF13535.3;ATP-grasp_4;	F:ATP binding; F:metal ion binding	ehx:EMIHUDRAFT_456661 hypothetical protein	.
c2075_g1_i1	.	.	.	.	.	.	.
c2076_g1_i1	.	.	.	.	.	.	.
c2078_g1_i1	Emiliania huxleyi CCMP1516 hypothetical protein partial mRNA	hypothetical protein EMIHUDRAFT_219003	.	.	.	ehx:EMIHUDRAFT_243911 hypothetical protein	.
c2080_g1_i1	.	.	.	.	.	ehx:EMIHUDRAFT_221326 hypothetical protein	.
c2081_g1_i1	Emiliania huxleyi CCMP1516 hypothetical protein partial mRNA	WD repeat-containing protein 36	U3 small nucleolar RNA-associated protein 21 homolog OS=Schizosaccharomyces pombe (strain 972 / ATCC 24843) GN=SPCC1672.07 PE=3 SV=1	.	P:rRNA processing; C:small-subunit processome	ehx:EMIHUDRAFT_310412 hypothetical protein	WD repeat protein
c2082_g1_i1	Emiliania huxleyi CCMP1516 hypothetical protein partial mRNA	hypothetical protein EMIHUDRAFT_110346	.	.	F:nuclease activity; P:DNA repair; P:nucleic acid phosphodiester bond hydrolysis	ehx:EMIHUDRAFT_110346 hypothetical protein	.
c2083_g1_i1	.	probable leucine-rich repeat receptor-like protein kinase At1g35710	.	.	F:nucleotide binding; F:protein kinase activity; F:ATP binding; P:protein phosphorylation; C:membrane; C:integral component of membrane; F:kinase activity; P:phosphorylation; F:transferase activity	ehx:EMIHUDRAFT_113623 hypothetical protein	Leucine-rich repeat protein
c2084_g1_i1	.	hypothetical protein EMIHUDRAFT_444299	.	.	F:DNA binding	ehx:EMIHUDRAFT_195362 hypothetical protein	.
c2085_g1_i1	.	hypothetical protein EMIHUDRAFT_101506	.	.	.	ehx:EMIHUDRAFT_101506 hypothetical protein	.
c2088_g1_i1	Emiliania huxleyi CCMP1516 hypothetical protein partial mRNA	hypothetical protein EMIHUDRAFT_465583	.	.	C:integral component of membrane	.	.
c2089_g1_i1	.	.	.	.	.	.	.
c2091_g1_i1	Emiliania huxleyi CCMP1516 hypothetical protein mRNA	hypothetical protein EMIHUDRAFT_461665	.	.	F:NAD+ ADP-ribosyltransferase activity; C:integral component of membrane	ehx:EMIHUDRAFT_236009 hypothetical protein	.
c2092_g1_i1	.	.	.	.	.	.	.
c2093_g1_i1	.	.	.	.	.	.	.
c2094_g1_i1	Emiliania huxleyi CCMP1516 hypothetical protein partial mRNA	hypothetical protein EMIHUDRAFT_121268	.	.	.	ehx:EMIHUDRAFT_121268 hypothetical protein	.
c2095_g1_i1	.	.	.	.	.	.	.
c2096_g1_i1	.	.	.	.	.	.	.
c2097_g1_i1	Hyphomonas sp. Mor2 genome	alpha/beta hydrolase	Bacterioferritin OS=Azotobacter vinelandii GN=bfr PE=1 SV=2	Q0C611.1 PF12146.5;Hydrolase_4;	F:hydrolase activity	ehx:EMIHUDRAFT_360776 hypothetical protein	Lysophospholipase
c2098_g1_i1	Emiliania huxleyi CCMP1516 putative glucose-methanol-choline oxidoreductase partial mRNA	.	.	.	.	.	.
c2099_g1_i1	.	conserved unknown protein	.	B8PH88.1 PF14249.3;Tocopherol_cycl;	.	.	.
c2100_g1_i1	Emiliania huxleyi CCMP1516 hypothetical protein mRNA	40S ribosomal protein S13	40S ribosomal protein S13 OS=Pisum sativum GN=RPS13 PE=2 SV=1	R1FHB6.1 PF00312.19;Ribosomal_S15;	F:structural constituent of ribosome; C:cell wall; C:nucleolus; P:translation; C:chloroplast; C:cytosolic small ribosomal subunit	ehx:EMIHUDRAFT_441068 40S ribosomal protein S13	40S ribosomal protein S13
c2101_g1_i1	.	peptidase S41	Tricorn protease homolog 1 OS=Streptomyces coelicolor (strain ATCC BAA-471 / A3(2) / M145) GN=tri1 PE=1 SV=1	K6YVD9.1 PF03572.15;Peptidase_S41;	F:peptidase activity	.	.
c2102_g1_i1	.	.	.	.	.	.	.
c2103_g1_i1	.	formylglycine-generating enzyme family protein	Sulfatase-modifying factor 2 OS=Mus musculus GN=Sumf2 PE=1 SV=2	B8ENQ3.1 PF03781.13;FGE-sulfatase;	F:catalytic activity	ehx:EMIHUDRAFT_415248 hypothetical protein	.
c2103_g2_i1	.	formylglycine-generating enzyme family protein	Sulfatase-modifying factor 1 OS=Mus musculus GN=Sumf1 PE=1 SV=2	Q2SDA3.1 PF03781.13;FGE-sulfatase;	F:kinase activity	.	.
c2104_g1_i1	.	.	.	.	.	.	.
c2105_g1_i2	Emiliania huxleyi CCMP1516 hypothetical protein partial mRNA	hypothetical protein EMIHUDRAFT_102241	.	.	.	ehx:EMIHUDRAFT_102241 hypothetical protein	.
c2106_g1_i1	Emiliania huxleyi CCMP1516 hypothetical protein partial mRNA	hypothetical protein EMIHUDRAFT_107041	.	R1CHI4.1 PF08811.8;DUF1800;	.	ehx:EMIHUDRAFT_107041 hypothetical protein	.
c2107_g1_i1	Emiliania huxleyi CCMP1516 cytochrome oxidase assembly factor COX15 mRNA	.	.	.	.	.	.
c2108_g1_i1	.	hypothetical protein Ctob_008958	.	.	.	ehx:EMIHUDRAFT_215234 hypothetical protein	.
c2109_g1_i2	Emiliania huxleyi CCMP1516 hypothetical protein mRNA	glycogen synthase kinase-3 beta isoform X2	Glycogen synthase kinase-3 beta OS=Homo sapiens GN=GSK3B PE=1 SV=2	Q9NL43.1 PF00069.22;Pkinase;	F:protein serine/threonine kinase activity; F:ATP binding; P:protein phosphorylation; P:protein dephosphorylation; F:protein tyrosine/serine/threonine phosphatase activity	ehx:EMIHUDRAFT_467198 hypothetical protein	.
c2110_g1_i1	.	.	.	.	.	.	.
c2112_g1_i1	Ralstonia solanacearum strain RS 489 chromosome, complete genome	choline dehydrogenase	Oxygen-dependent choline dehydrogenase OS=Pectobacterium atrosepticum (strain SCRI 1043 / ATCC BAA-672) GN=betA PE=3 SV=1	D7DI04.1 PF00732.16;GMC_oxred_N;	F:betaine-aldehyde dehydrogenase activity; F:choline dehydrogenase activity; P:glycine betaine biosynthetic process from choline; F:flavin adenine dinucleotide binding; P:oxidation-reduction process	ehx:EMIHUDRAFT_467417 hypothetical protein	.
c2113_g1_i1	Emiliania huxleyi CCMP1516 hypothetical protein partial mRNA	hypothetical protein EMIHUDRAFT_106606	.	.	F:DNA binding; F:DNA-binding transcription factor activity; P:regulation of transcription, DNA-templated	ehx:EMIHUDRAFT_116287 hypothetical protein	Molecular chaperone (DnaJ superfamily)
c2115_g1_i1	Emiliania huxleyi CCMP1516 hypothetical protein partial mRNA <gi|551612733|ref|XM_005787323.1| Emiliania huxleyi CCMP1516 hypothetical protein partial mRNA	hypothetical protein EMIHUDRAFT_232560	.	.	.	ehx:EMIHUDRAFT_227968 hypothetical protein	.
c2116_g1_i1	Emiliania huxleyi CCMP1516 hypothetical protein partial mRNA	hypothetical protein EMIHUDRAFT_104088	.	.	.	ehx:EMIHUDRAFT_104088 hypothetical protein	.
c2116_g2_i1	Emiliania huxleyi CCMP1516 hypothetical protein partial mRNA	hypothetical protein EMIHUDRAFT_104088	.	.	.	ehx:EMIHUDRAFT_104088 hypothetical protein	.
c2117_g1_i1	Emiliania huxleyi CCMP1516 hypothetical protein partial mRNA	TerC/Alx family metal homeostasis membrane protein	Tellurium resistance protein TerC OS=Alcaligenes sp. GN=terC PE=3 SV=1	R1CXK4.1 PF03741.13;TerC;	C:integral component of membrane	ehx:EMIHUDRAFT_448468 hypothetical protein	.
c2118_g1_i1	Emiliania huxleyi CCMP1516 hypothetical protein partial mRNA	hypothetical protein EMIHUDRAFT_204962	.	.	.	ehx:EMIHUDRAFT_204962 hypothetical protein	.
c2118_g2_i1	Emiliania huxleyi CCMP1516 hypothetical protein partial mRNA	glutathione S-transferase family protein	.	R1CVL7.1 PF13409.3;GST_N_2;	F:catalytic activity	ehx:EMIHUDRAFT_204962 hypothetical protein	Glutathione S-transferase
c2119_g1_i1	.	.	.	R1BIX5.1 PF00249.28;Myb_DNA-binding;	.	ehx:EMIHUDRAFT_216406 hypothetical protein	Ribonuclease H
c2120_g1_i1	Hyphomonas sp. Mor2 genome	DUF262 domain-containing protein	Probable proline iminopeptidase OS=Leptolyngbya boryana GN=pip PE=3 SV=1	Q0BY35.1 PF00561.17;Abhydrolase_1;	F:aminopeptidase activity; C:cytoplasm; P:proteolysis	ehx:EMIHUDRAFT_73435 hypothetical protein	.
c2121_g1_i1	Emiliania huxleyi CCMP1516 hypothetical protein partial mRNA	amino acid permease-associated region	Actin cytoskeleton-regulatory complex protein PAN1 OS=Podospora anserina (strain S / ATCC MYA-4624 / DSM 980 / FGSC 10383) GN=PAN1 PE=3 SV=2	R1DPU7.1 PF12763.4;EF-hand_4;	F:actin binding; F:calcium ion binding; C:membrane; C:integral component of membrane; F:transmembrane transporter activity; P:transmembrane transport	ehx:EMIHUDRAFT_451730 hypothetical protein	Endocytic adaptor protein intersectin
c2121_g2_i1	Emiliania huxleyi CCMP1516 hypothetical protein partial mRNA	hypothetical protein EMIHUDRAFT_207379	.	.	F:DNA binding; F:DNA-binding transcription factor activity; P:regulation of transcription, DNA-templated	ehx:EMIHUDRAFT_207379 hypothetical protein	.
c2121_g3_i1	.	.	.	.	.	.	.
c2122_g1_i1	.	.	.	.	.	.	.
c2123_g1_i1	PREDICTED: Seriola lalandi dorsalis 40S ribosomal protein S16-like (LOC111645212), mRNA	40S ribosomal protein S16	40S ribosomal protein S16 OS=Gossypium hirsutum GN=RPS16 PE=2 SV=1	M4BIT8.1 PF00380.16;Ribosomal_S9;	F:structural constituent of ribosome; C:ribosome; P:translation	.	40S ribosomal protein S16
c2124_g1_i1	Emiliania huxleyi CCMP1516 hypothetical protein mRNA	hypothetical protein EMIHUDRAFT_442595	.	.	.	ehx:EMIHUDRAFT_442383 hypothetical protein	.
c2125_g1_i1	.	.	.	.	.	.	.
c2126_g1_i1	Emiliania huxleyi CCMP1516 hypothetical protein partial mRNA	hypothetical protein EMIHUDRAFT_450916	.	.	.	ehx:EMIHUDRAFT_450916 hypothetical protein	.
c2127_g1_i1	Emiliania huxleyi CCMP1516 hypothetical protein mRNA	probable ribosome biogenesis protein RLP24	Probable ribosome biogenesis protein RLP24 OS=Mus musculus GN=Rsl24d1 PE=2 SV=1	R1DW49.1 PF01246.17;Ribosomal_L24e;	P:ribosomal large subunit assembly; F:RNA binding; F:structural constituent of ribosome; C:nucleolus; P:translation; C:cytosolic large ribosomal subunit; P:assembly of large subunit precursor of preribosome	ehx:EMIHUDRAFT_433471 hypothetical protein	60s ribosomal protein L30 isolog
c2128_g1_i1	.	.	.	.	.	.	.
c2129_g1_i1	Hyphomonas sp. Mor2 genome	hypothetical protein	.	.	C:membrane	.	.
c2129_g2_i1	.	hypothetical protein	.	.	C:membrane; C:integral component of membrane	.	.
c2130_g1_i2	Emiliania huxleyi CCMP1516 hypothetical protein partial mRNA	hypothetical protein EMIHUDRAFT_260176	.	R1DIN4.1 PF00847.17;AP2;	F:DNA binding; F:DNA-binding transcription factor activity; C:nucleus; P:regulation of transcription, DNA-templated; C:integral component of membrane	ehx:EMIHUDRAFT_260176 hypothetical protein	.
c2131_g1_i1	Emiliania huxleyi CCMP1516 hypothetical protein partial mRNA	Protein phosphatase 1, regulatory subunit, and related proteins	.	R1BVR1.1 PF14580.3;LRR_9;	F:nitrite reductase [NAD(P)H] activity; C:membrane; C:integral component of membrane; F:oxidoreductase activity; P:nitrate assimilation; F:2 iron, 2 sulfur cluster binding; P:oxidation-reduction process	ehx:EMIHUDRAFT_212346 hypothetical protein	Nischarin, modulator of integrin alpha5 subunit action
c2132_g1_i2	Emiliania huxleyi CCMP1516 putative two component response regulator partial mRNA	putative two component response regulator	Virulence sensor protein BvgS OS=Bordetella pertussis (strain Tohama I / ATCC BAA-589 / NCTC 13251) GN=bvgS PE=1 SV=3	.	P:phosphorelay signal transduction system; C:intracellular	ehx:EMIHUDRAFT_451202 putative two component response regulator	.
c2133_g1_i1	.	enoyl-CoA hydratase	Delta(3,5)-Delta(2,4)-dienoyl-CoA isomerase, mitochondrial OS=Homo sapiens GN=ECH1 PE=1 SV=2	Q0C3I8.1 PF00378.17;ECH_1;	F:isomerase activity	ehx:EMIHUDRAFT_426375 ECH14; enoyl-CoA hydratase	.
c2133_g2_i1	Hyphomonas sp. Mor2 genome	enoyl-CoA hydratase	Delta(3,5)-Delta(2,4)-dienoyl-CoA isomerase, mitochondrial OS=Mus musculus GN=Ech1 PE=1 SV=1	Q0C3I8.1 PF00378.17;ECH_1;	F:lyase activity; F:isomerase activity	ehx:EMIHUDRAFT_558212 ECH2; putative enoyl-CoA hydratase/isomerase	Enoyl-CoA isomerase
c2134_g1_i1	.	.	.	.	.	.	.
c2135_g1_i1	.	.	.	.	.	.	.
c2136_g1_i1	Hyphomonas sp. Mor2 genome	preprotein translocase subunit SecY	DNA-directed RNA polymerase subunit alpha OS=Hyphomonas neptunium (strain ATCC 15444) GN=rpoA PE=3 SV=1	Q0BYD4.1 PF00344.17;SecY;	C:intracellular; C:plasma membrane; P:protein targeting; C:integral component of membrane; P:protein transport by the Sec complex; P:intracellular protein transmembrane transport	ehx:EMIHUDRAFT_61727 50S ribosomal protein L2	.
c2137_g1_i1	.	CBL-interacting serine/threonine-protein kinase 1-like	CBL-interacting serine/threonine-protein kinase 1 OS=Arabidopsis thaliana GN=CIPK1 PE=1 SV=2	R1CSS5.1 PF00069.22;Pkinase;	F:nucleotide binding; F:protein kinase activity; P:phosphorylation	ehx:EMIHUDRAFT_436234 hypothetical protein	Serine/threonine protein kinase
c2138_g1_i1	PREDICTED: Seriola lalandi dorsalis ADP-ribosylation factor 1 (LOC111647850), mRNA	ADP-ribosylation factor 2-like	ADP-ribosylation factor 1 OS=Salix bakko GN=ARF1 PE=2 SV=3	W5EF48.1 PF00025.18;Arf;	F:GTP binding; C:Golgi apparatus; P:intracellular protein transport; P:vesicle-mediated transport; F:hydrolase activity	ehx:EMIHUDRAFT_79310 Arf1; ADP-ribosylation factor	GTP-binding ADP-ribosylation factor Arf1
c2139_g1_i1	Emiliania huxleyi CCMP1516 light harvesting protein (Lhcf55), partial mRNA	chloroplast light harvesting protein isoform 4	Fucoxanthin-chlorophyll a-c binding protein F, chloroplastic (Fragment) OS=Macrocystis pyrifera GN=FCPF PE=2 SV=1	R1E324.1 PF00504.18;Chloroa_b-bind;	C:chloroplast thylakoid membrane; P:photosynthesis, light harvesting; C:integral component of membrane; F:chlorophyll binding; P:protein-chromophore linkage	ehx:EMIHUDRAFT_461003 Lhcf55; light harvesting protein	.
c2140_g1_i2	.	hypothetical protein EMIHUDRAFT_453971	.	.	C:membrane; C:integral component of membrane	ehx:EMIHUDRAFT_453971 hypothetical protein	.
c2141_g1_i1	Emiliania huxleyi CCMP1516 hypothetical protein partial mRNA	isopenicillin N synthase family oxygenase	2-oxoglutarate-Fe(II) type oxidoreductase OS=Neosartorya fumigata (strain ATCC MYA-4609 / Af293 / CBS 101355 / FGSC A1100) GN=encD PE=1 SV=2	R1EP19.1 PF03171.17;2OG-FeII_Oxy;	F:oxidoreductase activity; F:metal ion binding; P:oxidation-reduction process	ehx:EMIHUDRAFT_110301 hypothetical protein	Iron/ascorbate family oxidoreductases
c2142_g1_i1	Emiliania huxleyi CCMP1516 hypothetical protein partial mRNA	exostosin-like glycosyltransferase	.	.	P:protein glycosylation; F:transferase activity, transferring glycosyl groups	ehx:EMIHUDRAFT_203804 hypothetical protein	.
c2143_g1_i2	Emiliania huxleyi CCMP1516 hypothetical protein partial mRNA	hypothetical protein EMIHUDRAFT_240280	.	A0A022RA22.1 PF16457.2;PH_12;	.	ehx:EMIHUDRAFT_240280 hypothetical protein	.
c2144_g1_i1	.	.	Protein HID1 OS=Mus musculus GN=Hid1 PE=1 SV=1	M4BPB3.1 PF09742.6;Dymeclin;	.	.	.
c2146_g1_i1	Emiliania huxleyi CCMP1516 hypothetical protein partial mRNA	solanesyl diphosphate synthase	Decaprenyl-diphosphate synthase OS=Dictyostelium discoideum GN=coq1 PE=3 SV=1	R1DW42.1 PF00348.14;polyprenyl_synt;	P:isoprenoid biosynthetic process; F:transferase activity	ehx:EMIHUDRAFT_223561 hypothetical protein	Geranylgeranyl pyrophosphate synthase/Polyprenyl synthetase
c2147_g1_i1	Emiliania huxleyi CCMP1516 hypothetical protein partial mRNA	hypothetical protein EMIHUDRAFT_371179, partial	.	.	.	ehx:EMIHUDRAFT_371179 hypothetical protein	.
c2148_g1_i1	Emiliania huxleyi CCMP1516 hypothetical protein partial mRNA	hypothetical protein EMIHUDRAFT_227199	.	.	.	ehx:EMIHUDRAFT_227199 hypothetical protein	.
c2149_g1_i1	Emiliania huxleyi CCMP1516 hypothetical protein mRNA	DUF3110 domain-containing protein	.	R1FZK8.1 PF11360.5;DUF3110;	.	ehx:EMIHUDRAFT_362527 hypothetical protein	.
c2150_g1_i2	Emiliania huxleyi CCMP1516 hypothetical protein partial mRNA	hypothetical protein EMIHUDRAFT_116965	.	.	.	ehx:EMIHUDRAFT_116965 hypothetical protein	.
c2151_g1_i1	.	.	.	.	.	.	.
c2153_g1_i1	.	.	.	.	.	.	.
c2154_g1_i1	.	acetyl-CoA C-acyltransferase	Beta-ketothiolase BktB OS=Cupriavidus necator (strain ATCC 17699 / H16 / DSM 428 / Stanier 337) GN=bktB PE=1 SV=1	F4CLW8.1 PF00108.20;Thiolase_N;	F:acetyl-CoA C-acetyltransferase activity	ehx:EMIHUDRAFT_435400 acetyl-CoA acetyltransferase	.
c2154_g2_i1	.	radical SAM/SPASM domain-containing protein	.	X5MM22.1 PF13186.3;SPASM;	F:catalytic activity; F:iron-sulfur cluster binding	.	.
c2155_g1_i1	.	lipid-A-disaccharide synthase	Lipid-A-disaccharide synthase OS=Rhodospirillum centenum (strain ATCC 51521 / SW) GN=lpxB PE=3 SV=1	Q0C1A8.1 PF02684.12;LpxB;	F:lipid-A-disaccharide synthase activity; P:lipid A biosynthetic process	ehx:EMIHUDRAFT_436590 glycosyltransferase, family 19	.
c2155_g2_i1	Hyphomonas sp. Mor2 genome	citrate (Si)-synthase	Glutamate--tRNA ligase 1 OS=Hyphomonas neptunium (strain ATCC 15444) GN=gltX1 PE=3 SV=1	Q0C1A7.1 PF00285.18;Citrate_synt;	F:citrate (Si)-synthase activity; C:cytoplasm; P:tricarboxylic acid cycle	ehx:EMIHUDRAFT_197479 hypothetical protein	Glutamyl-tRNA synthetase (mitochondrial)
c2156_g1_i1	Emiliania huxleyi CCMP1516 hypothetical protein partial mRNA	enzymatic poly	.	.	.	ehx:EMIHUDRAFT_104127 hypothetical protein	.
c2157_g1_i1	Emiliania huxleyi CCMP1516 hypothetical protein partial mRNA	hypothetical protein EMIHUDRAFT_96362	.	.	F:nucleic acid binding; F:exonuclease activity; P:nucleic acid phosphodiester bond hydrolysis	ehx:EMIHUDRAFT_96362 hypothetical protein	.
c2158_g1_i1	Emiliania huxleyi CCMP1516 hypothetical protein mRNA	hypothetical protein EMIHUDRAFT_362262	.	.	.	ehx:EMIHUDRAFT_362262 hypothetical protein	.
c2159_g1_i1	Emiliania huxleyi CCMP1516 hypothetical protein partial mRNA	glycosyltransferase family 77 protein	Arabinosyltransferase XEG113 OS=Arabidopsis thaliana GN=XEG113 PE=2 SV=1	R1BYL1.1 PF03407.13;Nucleotid_trans;	F:transferase activity	ehx:EMIHUDRAFT_211465 hypothetical protein	.
c2160_g1_i1	Emiliania huxleyi CCMP1516 hypothetical protein mRNA	.	.	.	.	.	.
c2161_g1_i1	Emiliania huxleyi CCMP1516 hypothetical protein mRNA	hypothetical protein EMIHUDRAFT_438359	.	.	.	ehx:EMIHUDRAFT_438359 hypothetical protein	.
c2162_g1_i1	Emiliania huxleyi CCMP1516 hypothetical protein mRNA <gi|551624610|ref|XM_005792455.1| Emiliania huxleyi CCMP1516 hypothetical protein mRNA	hypothetical protein EMIHUDRAFT_363343	.	.	.	ehx:EMIHUDRAFT_372888 hypothetical protein	.
c2163_g1_i1	Emiliania huxleyi CCMP1516 hypothetical protein partial mRNA	hypothetical protein EMIHUDRAFT_223000	Ankyrin repeat domain-containing protein 13B OS=Homo sapiens GN=ANKRD13B PE=1 SV=4	R1G2R3.1 PF12796.4;Ank_2;	C:mitochondrial large ribosomal subunit	ehx:EMIHUDRAFT_223000 hypothetical protein	.
c2164_g1_i1	.	hypothetical protein EMIHUDRAFT_459170	.	.	F:calcium ion binding; C:integral component of membrane; F:phosphatidylinositol binding	ehx:EMIHUDRAFT_459170 hypothetical protein	.
c2165_g1_i1	.	toll/interleukin-1 receptor domain-containing protein	Ryanodine receptor OS=Drosophila melanogaster GN=RyR PE=1 SV=3	C6XJD1.1 PF02026.13;RyR;	P:signal transduction	.	.
c2166_g1_i1	Hyphomonas sp. Mor2 genome	cysteine desulfurase	Cysteine desulfurase SufS OS=Bacillus subtilis (strain 168) GN=sufS PE=1 SV=1	Q0BYZ0.1 PF00266.16;Aminotran_5;	P:cysteine metabolic process; F:pyridoxal phosphate binding; F:cysteine desulfurase activity	ehx:EMIHUDRAFT_443440 hypothetical protein	.
c2167_g1_i2	Hyphomonas sp. Mor2 genome	elongation factor G	Elongation factor G OS=Hyphomonas neptunium (strain ATCC 15444) GN=fusA PE=3 SV=1	A8LM45.1 PF00009.24;GTP_EFTU;	F:translation elongation factor activity; F:GTPase activity; F:GTP binding; C:cytoplasm; P:translational elongation	ehx:EMIHUDRAFT_429015 putative mitochondrial elongation factor	Mitochondrial elongation factor
c2168_g1_i1	Emiliania huxleyi CCMP1516 hypothetical protein mRNA	Eukaryotic translation initiation factor 3 subunit I	Eukaryotic translation initiation factor 3 subunit I OS=Bombyx mori PE=2 SV=1	R1BH43.1 PF00400.29;WD40;	P:formation of cytoplasmic translation initiation complex; F:translation initiation factor activity; C:eukaryotic translation initiation factor 3 complex; C:eukaryotic 43S preinitiation complex; C:eukaryotic 48S preinitiation complex	ehx:EMIHUDRAFT_438175 hypothetical protein	Translation initiation factor 3, subunit i (eIF-3i)/TGF-beta receptor-interacting protein (TRIP-1)
c2169_g1_i2	Emiliania huxleyi CCMP1516 hypothetical protein partial mRNA <gi|551597879|ref|XM_005780963.1| Emiliania huxleyi CCMP1516 hypothetical protein partial mRNA	hypothetical protein EMIHUDRAFT_209928	.	.	.	ehx:EMIHUDRAFT_100046 hypothetical protein	.
c2170_g1_i1	.	hypothetical protein EMIHUDRAFT_227592	.	.	F:alpha-1,6-mannosyltransferase activity; P:mannosylation	ehx:EMIHUDRAFT_227592 hypothetical protein	.
c2171_g1_i1	Emiliania huxleyi CCMP1516 hypothetical protein partial mRNA	.	.	.	.	ehx:EMIHUDRAFT_121358 hypothetical protein	.
c2173_g1_i1	Emiliania huxleyi CCMP1516 hypothetical protein partial mRNA	serine hydrolase (FSH1)	Esterase OVCA2 OS=Xenopus tropicalis GN=ovca2 PE=2 SV=2	R1E1G1.1 PF03959.10;FSH1;	C:ribosome; C:membrane; C:integral component of membrane; F:hydrolase activity; P:transmembrane transport	ehx:EMIHUDRAFT_197363 hypothetical protein	Phospholipase/carboxyhydrolase
c2174_g1_i1	Emiliania huxleyi CCMP1516 hypothetical protein mRNA	hypothetical protein EMIHUDRAFT_448067	.	.	F:zinc ion binding; C:integral component of membrane	ehx:EMIHUDRAFT_448067 hypothetical protein	.
c2175_g1_i1	Emiliania huxleyi CCMP1516 hypothetical protein partial mRNA	hypothetical protein EMIHUDRAFT_108540	.	R1FX74.1 PF15780.2;ASH;	P:spindle organization	ehx:EMIHUDRAFT_108540 hypothetical protein	.
c2176_g1_i1	Emiliania huxleyi CCMP1516 hypothetical protein partial mRNA	hypothetical protein EMIHUDRAFT_222108	.	.	C:nucleus; F:metal ion binding	ehx:EMIHUDRAFT_222108 hypothetical protein	.
c2177_g1_i1	Emiliania huxleyi CCMP1516 hypothetical protein partial mRNA	hypothetical protein EMIHUDRAFT_313067	.	R1FZZ2.1 PF13306.3;LRR_5;	F:nucleic acid binding; F:ubiquitin-protein transferase activity; P:protein ubiquitination	ehx:EMIHUDRAFT_77772 hypothetical protein	.
c2178_g1_i1	Emiliania huxleyi CCMP1516 hypothetical protein partial mRNA	hypothetical protein EMIHUDRAFT_234939	.	.	C:integral component of membrane	ehx:EMIHUDRAFT_234939 hypothetical protein	.
c2179_g1_i1	.	.	.	.	.	.	.
c2179_g2_i1	.	.	.	.	.	.	.
c2180_g1_i1	.	.	.	.	.	.	.
c2181_g1_i1	Emiliania huxleyi CCMP1516 hypothetical protein partial mRNA	.	.	.	.	.	.
c2182_g1_i1	Emiliania huxleyi CCMP1516 hypothetical protein partial mRNA	predicted protein	Disrupted in renal carcinoma protein 2 homolog OS=Xenopus laevis GN=dirc2 PE=2 SV=1	B7GCD2.1 PF07690.13;MFS_1;	C:integral component of membrane	ehx:EMIHUDRAFT_461108 hypothetical protein	Permease of the major facilitator superfamily
c2184_g1_i1	Emiliania huxleyi CCMP1516 hypothetical protein mRNA	hypothetical protein EMIHUDRAFT_360643	.	.	.	ehx:EMIHUDRAFT_372503 hypothetical protein	.
c2185_g1_i1	Emiliania huxleyi CCMP1516 hypothetical protein partial mRNA	hypothetical protein EMIHUDRAFT_119584	.	R1DU31.1 PF00498.23;FHA;	P:lipid metabolic process; P:signal transduction; F:phosphoric diester hydrolase activity; C:membrane	ehx:EMIHUDRAFT_119584 hypothetical protein	.
c2185_g2_i1	Emiliania huxleyi CCMP1516 hypothetical protein partial mRNA	hypothetical protein EMIHUDRAFT_119584	.	R1DU31.1 PF00498.23;FHA;	P:lipid metabolic process; P:signal transduction; F:phosphoric diester hydrolase activity; C:membrane	ehx:EMIHUDRAFT_119584 hypothetical protein	.
c2186_g1_i1	Emiliania huxleyi CCMP1516 hypothetical protein mRNA <gi|551625207|ref|XM_005792685.1| Emiliania huxleyi CCMP1516 HemK methyltransferase family member 1 mRNA	HemK methyltransferase family member 1	HemK methyltransferase family member 1 OS=Homo sapiens GN=HEMK1 PE=1 SV=1	.	F:nucleic acid binding; P:protein methylation; F:protein methyltransferase activity	ehx:EMIHUDRAFT_417358 HemK methyltransferase family member 1	.
c2187_g1_i2	Emiliania huxleyi CCMP1516 hypothetical protein partial mRNA	hypothetical protein EMIHUDRAFT_555057	.	.	F:hydrolase activity, acting on carbon-nitrogen (but not peptide) bonds, in linear amides	ehx:EMIHUDRAFT_555057 hypothetical protein	.
c2188_g1_i1	Emiliania huxleyi CCMP1516 hypothetical protein mRNA	tentative ammonium transporter	.	.	F:nucleotide binding; F:nucleic acid binding; F:helicase activity; F:ATP binding; F:ammonium transmembrane transporter activity; P:DNA integration; P:ammonium transport; C:membrane; C:integral component of membrane; F:hydrolase activity; P:ammonium transmembrane transport	ehx:EMIHUDRAFT_432700 hypothetical protein	.
c2190_g1_i1	.	.	.	.	.	.	.
c2191_g1_i1	Emiliania huxleyi CCMP1516 hypothetical protein partial mRNA	hypothetical protein EMIHUDRAFT_466663	.	.	.	ehx:EMIHUDRAFT_466663 hypothetical protein	.
c2193_g1_i2	Emiliania huxleyi CCMP1516 hypothetical protein mRNA	probable inactive purple acid phosphatase 29 isoform X1	Probable inactive purple acid phosphatase 14 OS=Arabidopsis thaliana GN=PAP14 PE=2 SV=1	R1EJW9.1 PF00149.25;Metallophos;	F:hydrolase activity	ehx:EMIHUDRAFT_458083 hypothetical protein	Predicted DNA repair exonuclease SIA1
c2194_g1_i1	.	hypothetical protein Ctob_005012	.	.	.	.	.
c2195_g1_i1	.	.	.	.	.	.	.
c2196_g1_i1	.	.	.	.	.	.	.
c2197_g1_i1	Emiliania huxleyi CCMP1516 hypothetical protein mRNA	hypothetical protein EMIHUDRAFT_436736	.	.	.	ehx:EMIHUDRAFT_436736 hypothetical protein	.
c2199_g1_i1	Emiliania huxleyi CCMP1516 hypothetical protein partial mRNA	.	.	.	.	.	.
c2200_g1_i1	Emiliania huxleyi CCMP1516 hypothetical protein partial mRNA	hypothetical protein EMIHUDRAFT_447528	.	.	C:integral component of membrane	ehx:EMIHUDRAFT_447528 hypothetical protein	.
c2201_g1_i2	Emiliania huxleyi CCMP1516 hypothetical protein partial mRNA	hypothetical protein EMIHUDRAFT_215831	.	.	.	ehx:EMIHUDRAFT_215831 hypothetical protein	.
c2203_g1_i1	Emiliania huxleyi CCMP1516 hypothetical protein partial mRNA	synaptic vesicle glycoprotein 2C-like isoform X3	Synaptic vesicle glycoprotein 2C OS=Homo sapiens GN=SV2C PE=1 SV=1	F0XXP2.1 PF07690.13;MFS_1;	F:transporter activity; C:membrane; C:integral component of membrane; F:transmembrane transporter activity; P:transmembrane transport	ehx:EMIHUDRAFT_229001 hypothetical protein	Predicted transporter (major facilitator superfamily)
c2204_g1_i1	.	hypothetical protein EMIHUDRAFT_213186	.	.	C:membrane; C:integral component of membrane	ehx:EMIHUDRAFT_213186 hypothetical protein	.
c2205_g1_i1	Bordetella pseudohinzii strain HI4681, complete genome	aldo/keto reductase	Protein tas OS=Escherichia coli (strain K12) GN=tas PE=1 SV=1	X5MCU7.1 PF00248.18;Aldo_ket_red;	F:oxidoreductase activity; P:oxidation-reduction process	ehx:EMIHUDRAFT_76803 hypothetical protein	Voltage-gated shaker-like K+ channel, subunit beta/KCNAB
c2205_g2_i1	.	aldo/keto reductase	Protein tas OS=Escherichia coli (strain K12) GN=tas PE=1 SV=1	Q9A2A4.1 PF00248.18;Aldo_ket_red;	F:oxidoreductase activity; P:oxidation-reduction process	ehx:EMIHUDRAFT_76803 hypothetical protein	.
c2206_g1_i1	Emiliania huxleyi CCMP1516 hypothetical protein partial mRNA	hypothetical protein EMIHUDRAFT_118369	.	.	P:protein glycosylation; F:rRNA (guanine) methyltransferase activity; F:transferase activity, transferring glycosyl groups; P:rRNA (guanine-N7)-methylation	ehx:EMIHUDRAFT_114993 hypothetical protein	.
c2207_g1_i1	Emiliania huxleyi CCMP1516 hypothetical protein partial mRNA	.	.	.	.	ehx:EMIHUDRAFT_194585 hypothetical protein	.
c2208_g1_i1	.	MFS transporter	Tetracycline resistance protein, class C OS=Escherichia coli GN=tetA PE=1 SV=1	Q28RT4.1 PF07690.13;MFS_1;	F:transporter activity; C:membrane; C:integral component of membrane; P:transmembrane transport	.	Predicted transporter ADD1 (major facilitator superfamily)
c2209_g1_i2	.	small ubiquitin protein	.	.	.	.	.
c2210_g1_i1	Emiliania huxleyi CCMP1516 hypothetical protein partial mRNA	.	.	.	.	ehx:EMIHUDRAFT_114890 hypothetical protein	.
c2211_g1_i1	.	.	.	.	.	.	.
c2212_g1_i1	Emiliania huxleyi CCMP1516 hypothetical protein mRNA	hypothetical protein EMIHUDRAFT_425303	.	.	.	ehx:EMIHUDRAFT_444072 hypothetical protein	.
c2213_g1_i1	.	.	.	.	.	.	.
c2215_g1_i1	Emiliania huxleyi CCMP1516 hypothetical protein partial mRNA	.	.	.	.	ehx:EMIHUDRAFT_461474 hypothetical protein	.
c2216_g1_i2	Emiliania huxleyi CCMP1516 hypothetical protein partial mRNA	riken cDNA family protein	Uncharacterized protein C9orf85 OS=Homo sapiens GN=C9orf85 PE=1 SV=1	R1DKB9.1 PF10217.6;DUF2039;	.	ehx:EMIHUDRAFT_201559 hypothetical protein	.
c2217_g1_i1	.	.	.	.	.	.	.
c2219_g1_i1	Emiliania huxleyi CCMP1516 Calnexin mRNA	hypothetical protein THAOC_19926, partial	.	.	.	.	.
c2220_g1_i1	Emiliania huxleyi CCMP1516 hypothetical protein mRNA	.	.	.	.	.	.
c2221_g1_i1	Emiliania huxleyi CCMP1516 hypothetical protein partial mRNA	hypothetical protein EMIHUDRAFT_452604	.	.	.	ehx:EMIHUDRAFT_452604 hypothetical protein	.
c2222_g1_i1	.	.	.	.	.	.	.
c2223_g1_i1	.	hypothetical protein EMIHUDRAFT_467306	.	.	P:proteolysis; F:serine-type peptidase activity	ehx:EMIHUDRAFT_467306 hypothetical protein	.
c2225_g1_i1	.	cytochrome C	Small heat shock protein C2 OS=Rickettsia felis (strain ATCC VR-1525 / URRWXCal2) GN=hspC2 PE=3 SV=1	B0UN18.1 PF00011.18;HSP20;	F:binding	.	Molecular chaperone (small heat-shock protein Hsp26/Hsp42)
c2226_g1_i2	.	.	.	.	.	.	.
c2227_g1_i1	.	.	.	.	.	.	.
c2228_g1_i1	Emiliania huxleyi CCMP1516 hypothetical protein partial mRNA	.	.	.	.	ehx:EMIHUDRAFT_438488 hypothetical protein	.
c2229_g1_i1	.	.	.	.	.	.	.
c2230_g1_i1	Emiliania huxleyi CCMP1516 hypothetical protein partial mRNA	transposase orfb	.	R1DJ82.1 PF13358.3;DDE_3;	F:DNA binding	ehx:EMIHUDRAFT_99621 hypothetical protein	.
c2231_g1_i1	.	.	.	.	.	.	.
c2232_g1_i1	.	.	.	.	.	.	.
c2233_g1_i1	.	.	.	.	.	.	.
c2235_g1_i1	.	.	.	.	.	.	.
c2236_g1_i1	Emiliania huxleyi CCMP1516 hypothetical protein partial mRNA	.	.	.	.	.	.
c2237_g1_i1	.	.	.	.	.	.	.
c2238_g1_i2	Emiliania huxleyi CCMP1516 hypothetical protein partial mRNA	.	.	.	.	ehx:EMIHUDRAFT_197224 hypothetical protein	.
c2239_g1_i1	Emiliania huxleyi CCMP1516 hypothetical protein partial mRNA	hypothetical protein EMIHUDRAFT_242549	.	.	.	ehx:EMIHUDRAFT_204060 hypothetical protein	.
c2239_g2_i1	Emiliania huxleyi CCMP1516 hypothetical protein partial mRNA	.	.	.	.	ehx:EMIHUDRAFT_242549 hypothetical protein	.
c2241_g1_i1	Emiliania huxleyi CCMP1516 hypothetical protein partial mRNA	Zygotic DNA replication licensing factor mcm6-B	DNA replication licensing factor Mcm6 OS=Anopheles gambiae GN=Mcm6 PE=3 SV=3	.	F:DNA binding; F:DNA helicase activity; F:ATP binding; C:nucleus; P:DNA replication initiation; P:DNA duplex unwinding; C:MCM complex	ehx:EMIHUDRAFT_233634 hypothetical protein	DNA replication licensing factor, MCM6 component
c2242_g1_i2	.	.	.	.	.	.	.
c2243_g1_i1	Emiliania huxleyi CCMP1516 hypothetical protein partial mRNA	hypothetical protein EMIHUDRAFT_239085	.	.	.	ehx:EMIHUDRAFT_239085 hypothetical protein	.
c2244_g1_i2	Emiliania huxleyi CCMP1516 hypothetical protein mRNA	.	.	.	.	.	.
c2245_g1_i1	Emiliania huxleyi CCMP1516 hypothetical protein partial mRNA	NAD(P)-dependent alcohol dehydrogenase	Probable mannitol dehydrogenase OS=Medicago sativa GN=CAD1 PE=1 SV=1	R1BBK2.1 PF08240.9;ADH_N;	P:oxidation-reduction process	ehx:EMIHUDRAFT_461839 hypothetical protein	Alcohol dehydrogenase, class V
c2246_g1_i1	.	.	.	.	.	.	.
c2247_g1_i1	Emiliania huxleyi CCMP1516 hypothetical protein partial mRNA	protein RER1A	Protein RER1A OS=Arabidopsis thaliana GN=RER1A PE=1 SV=1	R1DNW9.1 PF03248.10;Rer1;	P:protein retention in ER lumen; P:retrograde vesicle-mediated transport, Golgi to endoplasmic reticulum; C:integral component of Golgi membrane	ehx:EMIHUDRAFT_70641 hypothetical protein	Golgi proteins involved in ER retention (RER)
c2248_g1_i1	Emiliania huxleyi CCMP1516 hypothetical protein partial mRNA	hypothetical protein EMIHUDRAFT_124694, partial	.	R1D9N0.1 PF00654.17;Voltage_CLC;	F:voltage-gated chloride channel activity; C:integral component of membrane; P:chloride transmembrane transport	ehx:EMIHUDRAFT_124694 hypothetical protein	.
c2249_g1_i1	Emiliania huxleyi CCMP1516 hypothetical protein partial mRNA	.	.	.	.	ehx:EMIHUDRAFT_122777 hypothetical protein	.
c2250_g1_i1	Emiliania huxleyi CCMP1516 hypothetical protein partial mRNA	.	.	.	.	.	.
c2251_g1_i1	.	.	.	.	.	.	.
c2253_g1_i1	.	.	.	.	.	.	.
c2254_g1_i1	Emiliania huxleyi CCMP1516 hypothetical protein partial mRNA	.	.	.	.	ehx:EMIHUDRAFT_219928 hypothetical protein	.
c2258_g1_i1	Emiliania huxleyi CCMP1516 hypothetical protein partial mRNA	.	.	.	.	.	.
c2259_g1_i1	Emiliania huxleyi CCMP1516 hypothetical protein partial mRNA	protein unc-50 homolog isoform X2	Protein unc-50 homolog OS=Dictyostelium discoideum GN=DDB_G0292320 PE=3 SV=1	R1DML0.1 PF05216.10;UNC-50;	C:integral component of Golgi membrane	ehx:EMIHUDRAFT_98222 hypothetical protein	Uncharacterized conserved protein
c2260_g1_i1	.	S-(hydroxymethyl)glutathione dehydrogenase/class III alcohol dehydrogenase	Alcohol dehydrogenase class-3 OS=Rhodobacter sphaeroides (strain ATCC 17023 / 2.4.1 / NCIB 8253 / DSM 158) GN=adhI PE=3 SV=1	Q0BYY4.1 PF00266.16;Aminotran_5;	P:ethanol oxidation; F:zinc ion binding; F:S-(hydroxymethyl)glutathione dehydrogenase activity	ehx:EMIHUDRAFT_414461 formaldehyde dehydrogenase/S-formylglutathione hydrolase	.
c2261_g1_i1	.	.	.	.	.	.	.
c2262_g1_i1	Emiliania huxleyi CCMP1516 hypothetical protein partial mRNA	hypothetical protein EMIHUDRAFT_466344	.	.	.	ehx:EMIHUDRAFT_466806 hypothetical protein	.
c2263_g1_i1	.	hypothetical protein EMIHUDRAFT_250836	.	R1CN29.1 PF05653.11;Mg_trans_NIPA;	P:magnesium ion transport; C:membrane	ehx:EMIHUDRAFT_250836 hypothetical protein	.
c2264_g1_i1	Emiliania huxleyi CCMP1516 hypothetical protein mRNA	beta-glucuronidase	Beta-glucuronidase OS=Rattus norvegicus GN=Gusb PE=2 SV=1	R1D9K3.1 PF02837.15;Glyco_hydro_2_N;	F:hydrolase activity, hydrolyzing O-glycosyl compounds; P:carbohydrate metabolic process	ehx:EMIHUDRAFT_468530 hypothetical protein	Beta-Glucuronidase GUSB (glycosylhydrolase superfamily 2)
c2267_g1_i1	Emiliania huxleyi CCMP1516 hypothetical protein partial mRNA	.	.	.	.	ehx:EMIHUDRAFT_63690 hypothetical protein	.
c2268_g1_i1	.	.	.	.	.	.	.
c2269_g1_i1	Emiliania huxleyi CCMP1516 hypothetical protein partial mRNA	Gamma-aminobutyric acid receptor subunit gamma-3	.	.	F:transmembrane signaling receptor activity; F:ion channel activity; C:integral component of membrane; P:ion transmembrane transport	ehx:EMIHUDRAFT_111183 hypothetical protein	.
c2269_g2_i1	Emiliania huxleyi CCMP1516 hypothetical protein partial mRNA	.	.	.	.	.	.
c2270_g1_i1	Emiliania huxleyi CCMP1516 hypothetical protein partial mRNA <gi|551585947|ref|XM_005778037.1| Emiliania huxleyi CCMP1516 hypothetical protein partial mRNA	.	.	.	.	.	.
c2272_g1_i1	Emiliania huxleyi CCMP1516 hypothetical protein partial mRNA	.	.	R1DTG2.1 PF12796.4;Ank_2;	.	ehx:EMIHUDRAFT_120208 hypothetical protein	Ankyrin
c2273_g1_i1	Emiliania huxleyi CCMP1516 hypothetical protein partial mRNA	.	.	.	.	.	.
c2274_g1_i1	.	porin family protein	.	.	F:molecular_function	.	.
c2274_g2_i1	.	porin family protein	.	Q0BX81.1 PF01617.14;Surface_Ag_2;	F:molecular_function	.	.
c2275_g1_i1	Emiliania huxleyi CCMP1516 hypothetical protein partial mRNA	hypothetical protein EMIHUDRAFT_460413	.	R1DUM1.1 PF02460.15;Patched;	C:membrane	ehx:EMIHUDRAFT_460413 hypothetical protein	.
c2276_g1_i2	Emiliania huxleyi CCMP1516 hypothetical protein partial mRNA	hypothetical protein EMIHUDRAFT_460991	.	.	.	ehx:EMIHUDRAFT_460991 hypothetical protein	.
c2277_g1_i1	.	.	.	.	.	.	.
c2279_g1_i1	Emiliania huxleyi CCMP1516 hypothetical protein partial mRNA	.	.	.	.	.	.
c2281_g1_i1	.	.	.	.	.	.	.
c2283_g1_i2	Emiliania huxleyi CCMP1516 hypothetical protein partial mRNA	hypothetical protein EMIHUDRAFT_455896	.	.	F:NAD(P)+-protein-arginine ADP-ribosyltransferase activity; F:serine-type endopeptidase activity; P:protein ADP-ribosylation; P:proteolysis; F:transferase activity; F:transferase activity, transferring glycosyl groups	ehx:EMIHUDRAFT_455896 hypothetical protein	.
c2285_g1_i1	Emiliania huxleyi CCMP1516 hypothetical protein partial mRNA	hypothetical protein EMIHUDRAFT_451596	.	.	.	ehx:EMIHUDRAFT_451596 hypothetical protein	.
c2286_g1_i1	Emiliania huxleyi CCMP1516 hypothetical protein partial mRNA	.	.	.	.	ehx:EMIHUDRAFT_101315 hypothetical protein	.
c2287_g1_i1	Emiliania huxleyi CCMP1516 hypothetical protein partial mRNA <gi|551585761|ref|XM_005777989.1| Emiliania huxleyi CCMP1516 hypothetical protein partial mRNA	hypothetical protein EMIHUDRAFT_120285	.	.	.	ehx:EMIHUDRAFT_237379 hypothetical protein	.
c2288_g1_i1	Emiliania huxleyi CCMP1516 hypothetical protein partial mRNA	hypothetical protein EMIHUDRAFT_352052, partial	.	.	.	ehx:EMIHUDRAFT_352052 hypothetical protein	.
c2289_g1_i1	.	.	.	.	.	.	.
c2290_g1_i1	.	.	.	.	.	ehx:EMIHUDRAFT_442854 hypothetical protein	.
c2291_g1_i1	Emiliania huxleyi CCMP1516 hypothetical protein partial mRNA	hypothetical protein EMIHUDRAFT_229721	.	.	.	ehx:EMIHUDRAFT_229721 hypothetical protein	.
c2292_g1_i1	.	hypothetical protein Ctob_014162	.	.	.	.	.
c2293_g1_i1	.	.	.	.	.	.	.
c2294_g1_i1	Emiliania huxleyi CCMP1516 hypothetical protein partial mRNA	.	.	.	.	ehx:EMIHUDRAFT_240018 hypothetical protein	.
c2295_g1_i1	Emiliania huxleyi CCMP1516 hypothetical protein partial mRNA	ataxin-10	Ataxin-10 OS=Xenopus tropicalis GN=atxn10 PE=2 SV=1	R1EZA9.1 PF09759.6;Atx10homo_assoc;	.	ehx:EMIHUDRAFT_114220 hypothetical protein	.
c2296_g1_i1	Emiliania huxleyi CCMP1516 vacuolar protein sorting protein 29 (VPS29), mRNA	.	.	.	.	.	.
c2297_g1_i1	.	exodeoxyribonuclease VII large subunit	Exodeoxyribonuclease 7 large subunit OS=Rhodobacter sphaeroides (strain ATCC 17025 / ATH 2.4.3) GN=xseA PE=3 SV=1	C6XQT5.1 PF13742.3;tRNA_anti_2;	F:nucleic acid binding; C:cytoplasm; P:DNA catabolic process; F:exodeoxyribonuclease VII activity; C:exodeoxyribonuclease VII complex; P:nucleic acid phosphodiester bond hydrolysis	.	.
c2298_g1_i1	Emiliania huxleyi CCMP1516 hypothetical protein partial mRNA	hypothetical protein EMIHUDRAFT_451293	.	.	.	ehx:EMIHUDRAFT_451293 hypothetical protein	.
c2300_g1_i2	.	.	.	.	.	.	.
c2301_g1_i1	Emiliania huxleyi CCMP1516 hypothetical protein partial mRNA	anaphase-promoting complex subunit 6	Anaphase-promoting complex subunit 6 OS=Arabidopsis thaliana GN=APC6 PE=2 SV=1	R1DRF7.1 PF12895.4;ANAPC3;	P:phloem or xylem histogenesis; P:regulation of DNA endoreduplication; P:cell division	ehx:EMIHUDRAFT_214580 hypothetical protein	Anaphase-promoting complex (APC), Cdc16 subunit
c2302_g1_i1	Emiliania huxleyi CCMP1516 hypothetical protein partial mRNA	.	.	.	.	ehx:EMIHUDRAFT_457347 hypothetical protein	.
c2305_g1_i1	Emiliania huxleyi CCMP1516 hypothetical protein mRNA	predicted protein	tRNA (cytosine(34)-C(5))-methyltransferase OS=Gallus gallus GN=NSUN2 PE=2 SV=1	R1DGI1.1 PF01189.14;Methyltr_RsmB-F;	F:RNA binding; F:methyltransferase activity; P:methylation	ehx:EMIHUDRAFT_459528 hypothetical protein	tRNA cytosine-5-methylases and related enzymes of the NOL1/NOP2/sun superfamily
c2307_g1_i1	Emiliania huxleyi CCMP1516 hypothetical protein partial mRNA	hypothetical protein EMIHUDRAFT_107781	.	R1B4C3.1 PF13432.3;TPR_16;	F:mannosyltransferase activity; P:protein glycosylation; C:membrane; P:mannosylation	ehx:EMIHUDRAFT_107781 hypothetical protein	O-linked N-acetylglucosamine transferase OGT
c2308_g1_i2	.	.	.	.	.	.	.
c2309_g1_i1	Emiliania huxleyi CCMP1516 hypothetical protein partial mRNA	hypothetical protein EMIHUDRAFT_199785	.	.	F:nucleic acid binding; F:DNA binding; P:regulation of transcription, DNA-templated	ehx:EMIHUDRAFT_199785 hypothetical protein	.
c2312_g1_i1	Emiliania huxleyi CCMP1516 hypothetical protein partial mRNA	hypothetical protein EMIHUDRAFT_456975	.	.	.	ehx:EMIHUDRAFT_456975 hypothetical protein	.
c2313_g1_i1	Emiliania huxleyi CCMP1516 hypothetical protein partial mRNA	.	.	.	.	.	.
c2314_g1_i1	Emiliania huxleyi CCMP1516 hypothetical protein mRNA	exostosin-like glycosyltransferase	.	.	P:protein glycosylation; F:transferase activity, transferring glycosyl groups	ehx:EMIHUDRAFT_438920 hypothetical protein	.
c2315_g1_i1	Emiliania huxleyi CCMP1516 hypothetical protein partial mRNA	hypothetical protein EMIHUDRAFT_220487	.	.	C:integral component of membrane	ehx:EMIHUDRAFT_230169 hypothetical protein	.
c2316_g1_i1	.	.	.	.	.	.	.
c2317_g1_i1	Emiliania huxleyi CCMP1516 hypothetical protein partial mRNA	hypothetical protein EMIHUDRAFT_118278	.	.	.	ehx:EMIHUDRAFT_118278 hypothetical protein	.
c2318_g1_i1	Emiliania huxleyi CCMP1516 co-chaperone GrpE, mitochondrial partial mRNA	co-chaperone GrpE, mitochondrial	.	.	F:protein binding	ehx:EMIHUDRAFT_451984 co-chaperone GrpE, mitochondrial	.
c2319_g1_i1	.	.	.	.	.	.	.
c2320_g1_i2	.	hypothetical protein EMIHUDRAFT_447851, partial	.	.	.	ehx:EMIHUDRAFT_101881 hypothetical protein	.
c2322_g1_i1	Emiliania huxleyi CCMP1516 hypothetical protein partial mRNA <gi|551558607|ref|XM_005766222.1| Emiliania huxleyi CCMP1516 mitochondrial import inner membrane translocase Tim10 partial mRNA	mitochondrial import inner membrane translocase subunit Tim9	Mitochondrial import inner membrane translocase subunit Tim9 OS=Mesembryanthemum crystallinum GN=TIM9 PE=3 SV=1	R1B8S4.1 PF02953.12;zf-Tim10_DDP;	C:mitochondrial intermembrane space protein transporter complex; C:TIM22 mitochondrial import inner membrane insertion complex; P:protein import into mitochondrial inner membrane; F:metal ion binding	ehx:EMIHUDRAFT_212375 mitochondrial import inner membrane translocase Tim10	Mitochondrial import inner membrane translocase, subunit TIM9
c2323_g1_i1	.	protein DECREASED SIZE EXCLUSION LIMIT 1	Protein DECREASED SIZE EXCLUSION LIMIT 1 OS=Nicotiana benthamiana GN=DSE1 PE=2 SV=1	T1JIV4.1 PF12894.4;ANAPC4_WD40;	C:nucleus; C:cytoplasm; P:regulation of DNA repair; P:cellular response to DNA damage stimulus; P:pollen development; P:plasmodesma organization; P:embryo development ending in seed dormancy; P:response to aluminum ion; P:plasmodesmata-mediated intercellular transport; P:DNA integrity checkpoint; P:plant ovule development; P:acquisition of desiccation tolerance in seed; P:positive regulation of c…	ehx:EMIHUDRAFT_70484 hypothetical protein	.
c2329_g1_i1	.	.	.	.	.	.	.
c2331_g1_i2	.	.	.	.	.	.	.
c2332_g1_i2	Emiliania huxleyi CCMP1516 hypothetical protein mRNA	hypothetical protein EMIHUDRAFT_457776	.	.	.	ehx:EMIHUDRAFT_467794 hypothetical protein	.
c2335_g1_i1	Emiliania huxleyi CCMP1516 hypothetical protein partial mRNA	hypothetical protein EMIHUDRAFT_456188	.	.	F:amidase activity; P:superoxide metabolic process; F:metal ion binding	ehx:EMIHUDRAFT_456188 hypothetical protein	.
c2336_g1_i2	.	.	.	.	.	.	.
c2339_g1_i1	.	.	.	.	.	.	.
c2340_g1_i1	.	.	.	.	.	.	.
c2341_g1_i1	.	.	.	.	.	.	.
c2341_g2_i1	.	.	.	.	.	.	.
c2342_g1_i1	.	.	.	.	.	.	.
c2343_g1_i1	Emiliania huxleyi CCMP1516 component of oligomeric golgi complex 3 (COG3), mRNA	component of oligomeric golgi complex 3	.	.	C:cis-Golgi network; P:intracellular protein transport; C:membrane	ehx:EMIHUDRAFT_451898 COG3; component of oligomeric golgi complex 3	.
c2346_g1_i1	Emiliania huxleyi CCMP1516 hypothetical protein partial mRNA	.	.	.	.	ehx:EMIHUDRAFT_99682 hypothetical protein	.
c2347_g1_i2	Emiliania huxleyi CCMP1516 hypothetical protein partial mRNA	.	.	.	.	ehx:EMIHUDRAFT_226114 hypothetical protein	.
c2349_g1_i1	Emiliania huxleyi CCMP1516 hypothetical protein partial mRNA	hypothetical protein EMIHUDRAFT_196275	.	.	F:protein kinase activity; F:protein tyrosine phosphatase activity; F:ATP binding; P:protein phosphorylation; F:protein tyrosine/serine/threonine phosphatase activity; P:peptidyl-tyrosine dephosphorylation	ehx:EMIHUDRAFT_196275 hypothetical protein	.
c2349_g2_i1	.	.	.	.	.	.	.
c2350_g1_i1	.	.	.	.	.	ehx:EMIHUDRAFT_434230 hypothetical protein	.
c2351_g1_i2	Emiliania huxleyi CCMP1516 GTP-binding protein engB mRNA	GTP-binding protein engB	.	.	F:GTP binding	ehx:EMIHUDRAFT_433263 GTP-binding protein engB	.
c2352_g1_i1	.	.	.	.	.	.	.
c2353_g1_i1	Emiliania huxleyi CCMP1516 hypothetical protein mRNA	hypothetical protein EMIHUDRAFT_449012	.	.	C:integral component of membrane	ehx:EMIHUDRAFT_449012 hypothetical protein	.
c2355_g1_i1	Emiliania huxleyi CCMP1516 hypothetical protein partial mRNA <gi|551627271|ref|XM_005793560.1| Emiliania huxleyi CCMP1516 hypothetical protein partial mRNA	uronyl 2-sulfotransferase-like	Uronyl 2-sulfotransferase OS=Mus musculus GN=Ust PE=2 SV=3	R1F1Q4.1 PF03567.11;Sulfotransfer_2;	F:sulfotransferase activity; C:integral component of membrane	ehx:EMIHUDRAFT_199421 hypothetical protein	Sulfotransferases
c2358_g1_i1	Emiliania huxleyi CCMP1516 hypothetical protein mRNA	.	.	.	.	.	.
c2359_g1_i1	Emiliania huxleyi CCMP1516 hypothetical protein partial mRNA	hypothetical protein EMIHUDRAFT_106031	Protein trichome birefringence-like 5 OS=Arabidopsis thaliana GN=TBL5 PE=2 SV=1	R1DIZ2.1 PF13839.3;PC-Esterase;	.	ehx:EMIHUDRAFT_106031 hypothetical protein	.
c2360_g1_i1	Emiliania huxleyi CCMP1516 hypothetical protein partial mRNA	.	.	.	.	ehx:EMIHUDRAFT_450707 hypothetical protein	.
c2361_g1_i1	Emiliania huxleyi EhPYC mRNA for pyruvate carboxylase, complete cds	pyruvate carboxylase	Pyruvate carboxylase OS=Schizosaccharomyces pombe (strain 972 / ATCC 24843) GN=pyr1 PE=3 SV=1	K0RLG4.1 PF00682.16;HMGL-like;	F:pyruvate carboxylase activity; F:ATP binding; C:cytoplasm; P:pyruvate metabolic process; P:generation of precursor metabolites and energy; P:gluconeogenesis; F:biotin binding; C:integral component of membrane; F:metal ion binding	ehx:EMIHUDRAFT_558314 PYC1; pyruvate carboxylase	.
c2362_g1_i1	Emiliania huxleyi CCMP1516 hypothetical protein partial mRNA	exostosin-like glycosyltransferase	Probable beta-1,4-xylosyltransferase IRX10 OS=Arabidopsis thaliana GN=IRX10 PE=2 SV=1	R1D5H4.1 PF03016.12;Exostosin;	P:protein glycosylation; F:transferase activity, transferring glycosyl groups	ehx:EMIHUDRAFT_106988 hypothetical protein	Acetylglucosaminyltransferase EXT1/exostosin 1
c2363_g1_i1	Emiliania huxleyi CCMP1516 hypothetical protein partial mRNA	hypothetical protein EMIHUDRAFT_226846	.	.	.	ehx:EMIHUDRAFT_224723 hypothetical protein	.
c2364_g1_i1	Emiliania huxleyi CCMP1516 hypothetical protein mRNA	predicted protein	COBW domain-containing protein C15D4.05 OS=Schizosaccharomyces pombe (strain 972 / ATCC 24843) GN=SPBC15D4.05 PE=3 SV=1	R1FYU4.1 PF02492.16;cobW;	F:calcium ion binding; F:ATP binding; C:integral component of membrane	ehx:EMIHUDRAFT_439522 hypothetical protein	.
c2365_g1_i1	Emiliania huxleyi CCMP1516 hypothetical protein mRNA	hypothetical protein EMIHUDRAFT_457094	.	.	C:integral component of membrane	ehx:EMIHUDRAFT_470060 hypothetical protein	.
c2366_g1_i1	.	.	.	.	.	.	.
c2368_g1_i1	Emiliania huxleyi CCMP1516 hypothetical protein partial mRNA	.	.	.	.	ehx:EMIHUDRAFT_217429 hypothetical protein	.
c2369_g1_i1	Emiliania huxleyi CCMP1516 hypothetical protein partial mRNA	hypothetical protein EMIHUDRAFT_471113	.	R1BEV3.1 PF04750.11;Far-17a_AIG1;	C:integral component of membrane	ehx:EMIHUDRAFT_464288 hypothetical protein	.
c2370_g1_i1	Emiliania huxleyi CCMP1516 hypothetical protein partial mRNA	dnaj subfamily b member 4	Chaperone protein DnaJ OS=Microcystis aeruginosa (strain NIES-843) GN=dnaJ PE=3 SV=1	R1FGU2.1 PF00226.28;DnaJ;	F:peptidase activity; C:integral component of membrane; P:protein processing; P:cellular protein metabolic process	ehx:EMIHUDRAFT_455511 hypothetical protein	Molecular chaperone (DnaJ superfamily)
c2371_g1_i1	Emiliania huxleyi CCMP1516 hypothetical protein partial mRNA	hypothetical protein EMIHUDRAFT_445710, partial	.	.	.	ehx:EMIHUDRAFT_445710 hypothetical protein	.
c2373_g1_i1	.	.	.	.	.	.	.
c2373_g2_i1	.	.	.	.	.	.	.
c2375_g1_i1	.	.	.	.	.	.	.
c2376_g1_i2	Emiliania huxleyi CCMP1516 hypothetical protein partial mRNA	hypothetical protein EMIHUDRAFT_99069	.	.	.	ehx:EMIHUDRAFT_99069 hypothetical protein	.
c2377_g1_i1	Emiliania huxleyi CCMP1516 Hypothetical protein partial mRNA	hypothetical protein EMIHUDRAFT_470467	.	.	.	ehx:EMIHUDRAFT_462692 Hypothetical protein	.
c2378_g1_i1	.	.	.	.	.	.	.
c2379_g1_i1	Emiliania huxleyi CCMP1516 hypothetical protein partial mRNA	.	.	.	.	.	.
c2380_g1_i1	Emiliania huxleyi CCMP1516 mitochondrial RNA polymerase partial mRNA	40S ribosomal protein S11	DNA-directed RNA polymerase 3A, chloroplastic OS=Nicotiana tabacum GN=RPOT3-SYL PE=3 SV=1	R1CSH1.1 PF00940.16;RNA_pol;	F:DNA binding; F:structural constituent of ribosome; F:DNA-directed 5'-3' RNA polymerase activity; P:transcription, DNA-templated; P:translation; C:cytosolic small ribosomal subunit	ehx:EMIHUDRAFT_42597 mitochondrial RNA polymerase	Mitochondrial/chloroplast DNA-directed RNA polymerase RPO41, provides primers for DNA replication-initiation
c2381_g1_i1	Emiliania huxleyi CCMP1516 hypothetical protein partial mRNA	.	.	.	.	ehx:EMIHUDRAFT_111300 hypothetical protein	.
c2382_g1_i1	Emiliania huxleyi CCMP1516 hypothetical protein partial mRNA	predicted protein	DExH-box ATP-dependent RNA helicase DExH1 OS=Arabidopsis thaliana GN=At2g35920 PE=2 SV=1	R1BI67.1 PF00271.28;Helicase_C;	F:G-quadruplex RNA binding; F:ATP-dependent DNA helicase activity; F:ATP binding; C:nucleus; F:ATP-dependent 3'-5' RNA helicase activity	ehx:EMIHUDRAFT_416776 hypothetical protein	Predicted DNA-binding protein, contains SAP domain
c2383_g1_i1	Emiliania huxleyi CCMP1516 hypothetical protein partial mRNA	hypothetical protein EMIHUDRAFT_108789	.	.	.	ehx:EMIHUDRAFT_108789 hypothetical protein	.
c2384_g1_i1	.	.	.	.	.	.	.
c2385_g1_i1	Emiliania huxleyi CCMP1516 hypothetical protein partial mRNA	hypothetical protein EMIHUDRAFT_254308	.	.	C:membrane; C:integral component of membrane	ehx:EMIHUDRAFT_254308 hypothetical protein	.
c2386_g1_i1	.	.	.	.	.	.	.
c2387_g1_i1	.	.	.	.	.	.	.
c2388_g1_i1	Emiliania huxleyi CCMP1516 hypothetical protein partial mRNA	.	.	.	.	ehx:EMIHUDRAFT_204087 hypothetical protein	.
c2390_g1_i1	Emiliania huxleyi CCMP1516 hypothetical protein partial mRNA	hypothetical protein EMIHUDRAFT_214416	.	.	.	ehx:EMIHUDRAFT_214416 hypothetical protein	.
c2391_g1_i1	Hyphomonas sp. Mor2 genome	DNA polymerase I	DNA polymerase I OS=Rhizobium leguminosarum GN=polA PE=3 SV=1	C6XL49.1 PF00476.17;DNA_pol_A;	F:DNA binding; F:DNA-directed DNA polymerase activity; P:DNA-dependent DNA replication; P:DNA repair; F:3'-5' exonuclease activity; P:DNA biosynthetic process; P:nucleic acid phosphodiester bond hydrolysis	.	.
c2391_g2_i1	.	DNA polymerase I	DNA polymerase I OS=Rhizobium leguminosarum GN=polA PE=3 SV=1	D4Z6C6.1 PF01612.17;DNA_pol_A_exo1;	F:DNA binding; F:DNA-directed DNA polymerase activity; P:DNA-dependent DNA replication; P:DNA repair; F:3'-5' exonuclease activity; P:DNA biosynthetic process; P:nucleic acid phosphodiester bond hydrolysis	.	.
c2393_g1_i1	.	.	.	.	.	.	.
c2394_g1_i1	Emiliania huxleyi CCMP1516 hypothetical protein partial mRNA	P-loop containing nucleoside triphosphate hydrolase protein	Cell cycle checkpoint protein RAD17 OS=Arabidopsis thaliana GN=RAD17 PE=1 SV=1	R1E330.1 PF03215.12;Rad17;	C:nucleus; P:DNA repair	ehx:EMIHUDRAFT_211526 hypothetical protein	Checkpoint RAD17-RFC complex, RAD17/RAD24 component
c2395_g1_i1	Emiliania huxleyi CCMP1516 hypothetical protein mRNA	predicted protein	.	.	F:aspartic-type endopeptidase activity; P:proteolysis	ehx:EMIHUDRAFT_446708 hypothetical protein	.
c2396_g1_i1	.	class I SAM-dependent methyltransferase	.	.	F:methyltransferase activity; P:methylation	.	.
c2397_g1_i1	.	.	.	.	.	.	.
c2398_g1_i2	.	.	.	.	.	.	.
c2399_g1_i1	.	.	.	.	.	.	.
c2400_g1_i1	.	.	.	.	.	.	.
c2401_g1_i1	Emiliania huxleyi CCMP1516 hypothetical protein partial mRNA	cytochrome oxidase deficient	.	R1E147.1 PF00080.17;Sod_Cu;	F:enzyme inhibitor activity; P:negative regulation of catalytic activity	ehx:EMIHUDRAFT_252078 hypothetical protein	.
c2402_g1_i1	Emiliania huxleyi CCMP1516 hypothetical protein mRNA	hypothetical protein EMIHUDRAFT_421964	.	R1BX88.1 PF14497.3;GST_C_3;	.	ehx:EMIHUDRAFT_421964 hypothetical protein	Glutathione S-transferase
c2403_g1_i1	Emiliania huxleyi CCMP1516 hypothetical protein partial mRNA	predicted protein	Acyl-lipid 8-desaturase OS=Rebecca salina GN=D8Des PE=2 SV=1	R1BK29.1 PF00173.25;Cyt-b5;	P:unsaturated fatty acid biosynthetic process; C:integral component of membrane; F:oxidoreductase activity, acting on paired donors, with oxidation of a pair of donors resulting in the reduction of molecular oxygen to two molecules of water; P:long-chain fatty acid biosynthetic process; P:oxidation-reduction process; F:Delta8-sphingolipid desaturase activity	ehx:EMIHUDRAFT_216445 hypothetical protein	.
c2405_g1_i1	Emiliania huxleyi CCMP1516 hypothetical protein partial mRNA	Pentatricopeptide repeat-containing protein, chloroplastic	.	.	C:membrane; C:integral component of membrane	.	.
c2406_g1_i1	.	zinc finger, C3HC4 type (RING finger) domain containing protein	E3 ubiquitin-protein ligase RNF6 OS=Mus musculus GN=Rnf6 PE=1 SV=1	I7MAT7.1 PF13639.3;zf-RING_2;	F:ubiquitin-protein transferase activity; F:zinc ion binding; C:membrane; C:integral component of membrane; P:protein ubiquitination; F:ligase activity; P:negative regulation of organ growth; F:metal ion binding	ehx:EMIHUDRAFT_355902 hypothetical protein	Predicted E3 ubiquitin ligase
c2407_g1_i2	Emiliania huxleyi CCMP1516 hypothetical protein partial mRNA	hypothetical protein EMIHUDRAFT_230399	.	.	.	ehx:EMIHUDRAFT_230399 hypothetical protein	.
c2408_g1_i1	.	hypothetical protein EMIHUDRAFT_436109	.	.	.	ehx:EMIHUDRAFT_436109 hypothetical protein	.
c2409_g1_i1	.	glycerol acyltransferase	.	E1VLJ7.1 PF01553.18;Acyltransferase;	C:membrane; C:integral component of membrane; F:transferase activity; F:transferase activity, transferring acyl groups	.	1-acyl-sn-glycerol-3-phosphate acyltransferase
c2409_g2_i1	Hyphomonas sp. Mor2 genome	heat-inducible transcriptional repressor HrcA	Heat-inducible transcription repressor HrcA OS=Caulobacter crescentus (strain NA1000 / CB15N) GN=hrcA PE=3 SV=1	Q0BX03.1 PF01628.18;HrcA;	F:DNA binding; P:negative regulation of transcription, DNA-templated	ehx:EMIHUDRAFT_458661 co-chaperone GrpE	.
c2411_g1_i1	Emiliania huxleyi CCMP1516 amidase partial mRNA	putative RNA polymerase II subunit B1 CTD phosphatase RPAP2 homolog	Putative RNA polymerase II subunit B1 CTD phosphatase RPAP2 homolog OS=Arabidopsis thaliana GN=At5g26760 PE=2 SV=1	R1EB90.1 PF04181.10;RPAP2_Rtr1;	F:amidase activity	ehx:EMIHUDRAFT_196278 amidase	Uncharacterized conserved protein
c2413_g1_i1	.	.	.	.	.	ehx:EMIHUDRAFT_223605 ankyrin repeat protein	.
c2415_g1_i1	.	hypothetical protein EMIHUDRAFT_208129	Chromosome partition protein Smc OS=Thermosynechococcus elongatus (strain BP-1) GN=smc PE=3 SV=1	F2NQL7.1 PF02463.16;SMC_N;	F:ATP binding; C:chromosome; P:chromosome organization	ehx:EMIHUDRAFT_208129 hypothetical protein	.
c2416_g1_i1	Emiliania huxleyi CCMP1516 hypothetical protein partial mRNA <gi|551613875|ref|XM_005787851.1| Emiliania huxleyi CCMP1516 Mpv17 protein partial mRNA	protein Mpv17	Protein Mpv17 OS=Homo sapiens GN=MPV17 PE=1 SV=1	R1F0E0.1 PF04117.9;Mpv17_PMP22;	C:integral component of membrane	ehx:EMIHUDRAFT_201597 Mpv17 protein	Peroxisomal membrane protein MPV17 and related proteins
c2417_g1_i1	Emiliania huxleyi CCMP1516 hypothetical protein partial mRNA	GCN5 family acetyltransferase	.	R1CP93.1 PF00583.22;Acetyltransf_1;	F:transferase activity	ehx:EMIHUDRAFT_237397 hypothetical protein	N-acetyltransferase
c2418_g1_i1	Emiliania huxleyi CCMP1516 hypothetical protein partial mRNA	hypothetical protein EMIHUDRAFT_105723	.	.	F:DNA binding	ehx:EMIHUDRAFT_110724 hypothetical protein	.
c2419_g1_i1	Emiliania huxleyi CCMP1516 hypothetical protein partial mRNA	.	.	.	.	ehx:EMIHUDRAFT_218491 hypothetical protein	.
c2421_g1_i1	Emiliania huxleyi CCMP1516 hypothetical protein partial mRNA	serine threonine-protein kinase ctr1	.	R1C6A1.1 PF00069.22;Pkinase;	F:protein kinase activity; F:ATP binding; P:protein phosphorylation	ehx:EMIHUDRAFT_235836 hypothetical protein	Serine/threonine protein kinase
c2422_g1_i1	.	.	.	.	.	.	.
c2423_g1_i1	.	.	.	.	.	.	.
c2423_g2_i1	.	.	.	.	.	.	.
c2424_g1_i1	.	ABC transporter G family member 50-like	ABC transporter G family member 33 OS=Arabidopsis thaliana GN=ABCG33 PE=2 SV=1	.	F:nucleotide binding; F:ATP binding; C:membrane; C:integral component of membrane; F:ATPase activity; F:ATPase activity, coupled to transmembrane movement of substances; P:transmembrane transport	ehx:EMIHUDRAFT_95225 hypothetical protein	Transporter, ABC superfamily (Breast cancer resistance protein)
c2425_g1_i1	.	cytochrome oxidase deficient	.	.	F:catalytic activity; P:metabolic process	ehx:EMIHUDRAFT_96160 hypothetical protein	.
c2427_g1_i1	Emiliania huxleyi CCMP1516 hypothetical protein partial mRNA	probable serine/threonine-protein kinase SIS8	Probable serine/threonine-protein kinase SIS8 OS=Arabidopsis thaliana GN=SIS8 PE=1 SV=1	R1DZH7.1 PF00069.22;Pkinase;	F:protein kinase activity; F:ATP binding; P:protein phosphorylation; C:integral component of membrane	ehx:EMIHUDRAFT_219792 hypothetical protein	.
c2429_g1_i1	Emiliania huxleyi CCMP1516 hypothetical protein partial mRNA	predicted protein	ATP-dependent RNA helicase DBP3 OS=Lodderomyces elongisporus (strain ATCC 11503 / CBS 2605 / JCM 1781 / NBRC 1676 / NRRL YB-4239) GN=DBP3 PE=3 SV=2	R1ERM1.1 PF00271.28;Helicase_C;	F:nucleic acid binding; F:helicase activity; F:ATP binding	ehx:EMIHUDRAFT_63991 hypothetical protein	ATP-dependent RNA helicase
c2430_g1_i1	Emiliania huxleyi CCMP1516 hypothetical protein partial mRNA	putative oxidoreductase YvaG	.	.	.	ehx:EMIHUDRAFT_108724 hypothetical protein	.
c2430_g2_i1	.	putative oxidoreductase YvaG	.	.	.	.	.
c2431_g1_i1	Celeribacter indicus strain P73, complete genome	crotonyl-CoA carboxylase/reductase	Crotonyl-CoA reductase OS=Rhodobacter sphaeroides (strain ATCC 17023 / 2.4.1 / NCIB 8253 / DSM 158) GN=ccr PE=3 SV=1	Q0BXJ9.1 PF08240.9;ADH_N;	F:crotonyl-CoA reductase activity; P:oxidation-reduction process	ehx:EMIHUDRAFT_415375 zinc-binding oxidoreductase	Branched chain aminotransferase BCAT1, pyridoxal phosphate enzymes type IV superfamily
c2431_g2_i1	.	crotonyl-CoA carboxylase/reductase	Crotonyl-CoA reductase OS=Rhodobacter sphaeroides (strain ATCC 17023 / 2.4.1 / NCIB 8253 / DSM 158) GN=ccr PE=3 SV=1	Q0BXJ9.1 PF00107.23;ADH_zinc_N;	F:crotonyl-CoA reductase activity; P:oxidation-reduction process	.	Predicted quinone oxidoreductase
c2432_g1_i1	.	.	.	.	.	.	.
c2433_g1_i1	Emiliania huxleyi CCMP1516 hypothetical protein mRNA	.	.	.	.	.	.
c2434_g1_i1	Emiliania huxleyi CCMP1516 hypothetical protein partial mRNA	trafficking protein particle complex subunit 2	Trafficking protein particle complex subunit 2 OS=Bos taurus GN=TRAPPC2 PE=2 SV=1	R1CX23.1 PF04628.10;Sedlin_N;	P:endoplasmic reticulum to Golgi vesicle-mediated transport; P:cellular protein-containing complex assembly; C:TRAPPI protein complex; C:TRAPPII protein complex; C:TRAPPIII protein complex	ehx:EMIHUDRAFT_78291 hypothetical protein	TRAPP 20 K subunit
c2435_g1_i1	Emiliania huxleyi CCMP1516 hypothetical protein partial mRNA	cell adhesion domain-containing protein	.	.	C:integral component of membrane	ehx:EMIHUDRAFT_113122 hypothetical protein	.
c2436_g1_i1	.	.	.	.	.	.	.
c2436_g2_i1	.	.	.	.	.	.	.
c2438_g1_i1	Emiliania huxleyi CCMP1516 hypothetical protein partial mRNA	predicted protein	.	.	F:calcium ion binding	ehx:EMIHUDRAFT_118044 hypothetical protein	.
c2439_g1_i1	Emiliania huxleyi CCMP1516 hypothetical protein partial mRNA	hypothetical protein AK812_SmicGene16257	.	.	.	.	.
c2440_g1_i1	.	transporter	.	F0LTF3.1 PF03401.11;TctC;	C:outer membrane-bounded periplasmic space	.	.
c2441_g1_i1	Emiliania huxleyi CCMP1516 hypothetical protein partial mRNA	hypothetical protein EMIHUDRAFT_116203	.	.	.	ehx:EMIHUDRAFT_116203 hypothetical protein	.
c2442_g1_i1	Emiliania huxleyi CCMP1516 hypothetical protein partial mRNA	proline aminopeptidase	.	.	F:aminopeptidase activity; P:proteolysis	ehx:EMIHUDRAFT_460555 hypothetical protein	.
c2443_g1_i1	.	.	.	.	.	.	.
c2444_g1_i1	.	.	.	.	.	.	.
c2445_g1_i1	Emiliania huxleyi CCMP1516 enoyl-CoA hydratase (ECH6), mRNA	.	.	.	.	.	.
c2446_g1_i1	Emiliania huxleyi CCMP1516 hypothetical protein mRNA	hypothetical protein EMIHUDRAFT_369953	.	.	.	ehx:EMIHUDRAFT_351234 hypothetical protein	.
c2447_g1_i1	Emiliania huxleyi CCMP1516 hypothetical protein mRNA	hypothetical protein EMIHUDRAFT_372044	.	R1DY72.1 PF00650.17;CRAL_TRIO;	.	ehx:EMIHUDRAFT_361051 hypothetical protein	Phosphatidylinositol transfer protein SEC14 and related proteins
c2448_g1_i1	.	.	.	.	.	.	.
c2449_g1_i1	Emiliania huxleyi CCMP1516 hypothetical protein partial mRNA	ser/thr phosphatase family protein	.	R1F722.1 PF00149.25;Metallophos;	F:hydrolase activity	ehx:EMIHUDRAFT_111127 hypothetical protein	.
c2450_g1_i1	Emiliania huxleyi CCMP1516 hypothetical protein partial mRNA <gi|551625387|ref|XM_005792775.1| Emiliania huxleyi CCMP1516 hypothetical protein partial mRNA	hypothetical protein EMIHUDRAFT_248598	.	.	.	ehx:EMIHUDRAFT_222884 hypothetical protein	.
c2452_g1_i1	Emiliania huxleyi CCMP1516 hypothetical protein mRNA	hypothetical protein EMIHUDRAFT_458001	.	.	F:aspartic-type endopeptidase activity; P:proteolysis; C:integral component of membrane	ehx:EMIHUDRAFT_458001 hypothetical protein	.
c2454_g1_i1	.	hypothetical protein EMIHUDRAFT_123792, partial	.	.	.	ehx:EMIHUDRAFT_123792 hypothetical protein	.
c2455_g1_i1	Emiliania huxleyi CCMP1516 hypothetical protein partial mRNA	hypothetical protein EMIHUDRAFT_104759	.	.	F:DNA binding; F:ATP binding; P:DNA repair; F:DNA-dependent ATPase activity	ehx:EMIHUDRAFT_104759 hypothetical protein	.
c2458_g1_i1	Emiliania huxleyi CCMP1516 hypothetical protein partial mRNA	.	.	.	.	.	.
c2460_g1_i1	Emiliania huxleyi CCMP1516 hypothetical protein partial mRNA	hypothetical protein EMIHUDRAFT_106821	.	.	C:integral component of membrane	ehx:EMIHUDRAFT_106821 hypothetical protein	.
c2462_g1_i1	.	ArsC family transcriptional regulator	Uncharacterized protein HI_0103 OS=Haemophilus influenzae (strain ATCC 51907 / DSM 11121 / KW20 / Rd) GN=HI_0103 PE=1 SV=1	Q0BWY5.1 PF03960.12;ArsC;	P:cellular process; F:oxidoreductase activity; P:oxidation-reduction process	.	.
c2462_g2_i1	.	hypothetical protein	.	.	.	.	.
c2463_g1_i2	Emiliania huxleyi CCMP1516 hypothetical protein mRNA	hypothetical protein EMIHUDRAFT_436712	.	.	.	ehx:EMIHUDRAFT_436712 hypothetical protein	.
c2464_g1_i1	Emiliania huxleyi CCMP1516 hypothetical protein mRNA	hypothetical protein EMIHUDRAFT_446750	.	R1FNY3.1 PF02517.13;Abi;	C:membrane	ehx:EMIHUDRAFT_438078 hypothetical protein	.
c2467_g1_i1	.	.	.	.	.	.	.
c2468_g1_i1	.	.	.	.	.	.	.
c2470_g1_i1	Emiliania huxleyi CCMP1516 hypothetical protein partial mRNA	hypothetical protein EMIHUDRAFT_120197	.	.	C:integral component of membrane	ehx:EMIHUDRAFT_120197 hypothetical protein	.
c2471_g1_i1	Emiliania huxleyi CCMP1516 hypothetical protein mRNA	.	.	.	.	.	.
c2472_g1_i1	Emiliania huxleyi CCMP1516 hypothetical protein partial mRNA	hypothetical protein EMIHUDRAFT_115941	.	.	.	ehx:EMIHUDRAFT_115941 hypothetical protein	.
c2473_g1_i1	.	.	.	.	.	.	.
c2474_g1_i1	.	.	.	.	.	.	.
c2475_g1_i1	.	peptide ABC transporter permease	.	N8S642.1 PF04371.12;PAD_porph;	F:protein-arginine deiminase activity; P:putrescine biosynthetic process	ehx:EMIHUDRAFT_218752 hypothetical protein	.
c2475_g2_i1	.	peptide ABC transporter permease	.	N8S642.1 PF04371.12;PAD_porph;	F:protein-arginine deiminase activity; P:putrescine biosynthetic process; F:hydrolase activity	.	.
c2477_g1_i1	.	.	.	.	.	.	.
c2478_g1_i1	Emiliania huxleyi CCMP1516 hypothetical protein partial mRNA	hypothetical protein EMIHUDRAFT_466663	.	.	.	ehx:EMIHUDRAFT_466663 hypothetical protein	.
c2479_g1_i1	.	e3 ubiquitin-protein ligase shprh	.	.	F:ion binding	.	.
c2481_g1_i1	.	hypothetical protein EMIHUDRAFT_233304	.	.	.	ehx:EMIHUDRAFT_233304 hypothetical protein	.
c2483_g1_i1	Emiliania huxleyi CCMP1516 hypothetical protein partial mRNA	hypothetical protein EMIHUDRAFT_196179	.	.	C:integral component of membrane	ehx:EMIHUDRAFT_196179 hypothetical protein	.
c2483_g2_i1	Emiliania huxleyi CCMP1516 hypothetical protein partial mRNA	hypothetical protein EMIHUDRAFT_196179	.	.	C:integral component of membrane	ehx:EMIHUDRAFT_196179 hypothetical protein	.
[truncated: 46,652 more rows]

## Sheet: Table F
Table F. Differentially expressed genes at different calcium concentrations
Unigene	Description	[Ca2+] 0 mM relative to [Ca2+] 0.1 mM			[Ca2+] 0 mM relative to [Ca2+] 10 mM			[Ca2+] 0.1 mM relative to [Ca2+] 10 mM			[Ca2+] 0 mM FPKM			[Ca2+] 0.1 mM FPKM			[Ca2+] 10 mM FPKM
		Fold change_log2	P-value	Adjusted P-value	Fold change_log2	P-value	Adjusted P-value	Fold change_log2	P-value	Adjusted P-value	1	2	2	1	2	3	1	2	3
c239_g1_i1	predicted protein	-0.586948	0.0236845	0.260675	-1.94076	5.93097e-12	3.61686e-10	-1.35381	2.59579e-07	2.31043e-05	13.88	14.29	31.3	16.81	26.78	33.54	32.5	79.34	71.06
c302_g1_i1	hypothetical protein EMIHUDRAFT_432817	-0.78421	0.000889213	0.0183883	-2.21196	1.47785e-17	2.03219e-15	-1.42775	7.01401e-10	1.72259e-07	3.62	4.03	6.32	5.46	13.24	6.35	12.84	35.67	24.71
c444_g1_i1	NAD-dependent protein deacetylase sirtuin-7	-0.0932381	0.637369	0.999936	-1.62833	1.15672e-12	7.92709e-11	-1.53509	9.37383e-14	7.31269e-11	12.94	20.74	27.2	12.03	21	20.11	29.03	53.54	53.1
c469_g1_i1	.	-0.780166	0.00324288	0.0530974	-1.92781	1.31341e-11	7.38847e-10	-1.14764	1.17704e-05	0.000567633	10.11	7.86	12.88	15.99	14.8	15.89	22.67	40.54	34.56
c528_g1_i1	GTP-binding protein	-0.746859	0.00403786	0.0636717	-1.79192	1.49978e-10	6.98095e-09	-1.04506	4.38533e-05	0.00170552	0.95	2.14	3.03	1.46	4.01	3.84	3.12	7.23	6.64
c756_g1_i1	predicted protein	-0.116982	0.626331	0.999936	-1.22266	2.96363e-06	6.33656e-05	-1.10568	4.56437e-06	0.000258686	4.33	5.98	6.28	3.72	6.87	5.04	6.02	13.02	12.52
c798_g1_i1	gamma-glutamyl transferase	-0.345796	0.0768291	0.562882	-1.52041	3.1325e-11	1.64762e-09	-1.17461	1.02799e-08	1.64256e-06	14.73	31.94	38.19	18.78	35.9	33.83	34.54	77.76	69.5
c1465_g1_i2	hypothetical protein EMIHUDRAFT_228929	0.160598	0.565734	0.999936	-1.26702	1.25547e-05	0.00023969	-1.42761	2.71665e-07	2.40188e-05	3.31	5.21	7.42	3.93	4.82	3.37	7.82	12.84	12.14
c1822_g1_i1	GTP-binding protein	-0.872458	0.000325794	0.00782996	-2.16341	5.34999e-16	5.71362e-14	-1.29096	1.1182e-07	1.18637e-05	1.33	2.86	4.97	1.77	6.61	6.98	4.82	13.16	13.25
c1911_g1_i1	acylpyruvase FAHD1, mitochondrial-like	-0.499786	0.00881482	0.120183	-1.60248	1.24689e-12	8.51734e-11	-1.1027	4.46362e-08	5.43087e-06	47.72	69.24	89.84	64.83	85.39	83.98	104.99	156.63	171.15
c1929_g1_i1	CBL-interacting protein kinase	-0.686909	0.000320111	0.00772445	-1.69787	5.17927e-14	4.4116e-12	-1.01096	4.91865e-07	3.79251e-05	46.29	39.92	56.02	59.39	74.11	60.28	89.8	129.9	127.05
c2161_g1_i1	hypothetical protein EMIHUDRAFT_438359	-1.02735	4.42877e-06	0.000199006	-2.22205	2.90528e-18	4.4293e-16	-1.1947	2.58564e-07	2.31043e-05	24.71	24.04	45.37	47.41	67.35	55.74	93.32	139.59	128.77
c2439_g1_i1	hypothetical protein AK812_SmicGene16257	0.253753	0.312156	0.957426	-1.47661	6.18876e-08	1.83388e-06	-1.73036	1.43341e-11	6.33662e-09	11.74	12.03	16.79	8.93	7.36	10.18	17.69	35.03	31.49
c2460_g1_i1	hypothetical protein EMIHUDRAFT_106821	-0.0348574	0.930666	0.999936	-1.55307	3.83927e-05	0.000653514	-1.51821	8.19337e-05	NA	0.65	0.91	0.83	0.22	1.4	0.64	1.1	2.06	4.47
c2950_g1_i1	hypothetical protein EMIHUDRAFT_432637	-0.514939	0.0266033	0.285448	-1.72434	2.28294e-11	1.23156e-09	-1.2094	2.41515e-07	2.19382e-05	8.42	7.78	11.69	6.74	16.61	12.82	17.59	30.58	26.87
c3438_g1_i1	hypothetical protein EMIHUDRAFT_433220	-1.1371	4.84016e-06	0.00021427	-2.26186	1.08363e-16	1.28806e-14	-1.12476	4.63075e-06	0.000261332	6.08	3.9	7.44	8.3	12.4	12.87	20.03	21.64	21.17
c3982_g1_i1	.	-1.04663	1.12895e-05	0.000438114	-2.15885	1.42905e-16	1.65197e-14	-1.11222	1.33069e-06	9.09673e-05	5.79	6.18	7.47	7.22	17.9	12.65	17.11	28.83	28.07
c4136_g1_i1	ERI1 exoribonuclease 3	-0.515099	0.0151599	0.186549	-1.96331	7.10982e-16	7.51676e-14	-1.44821	4.43479e-11	1.68041e-08	11.59	10.69	17.2	11.57	18.07	17.9	24.15	45.25	45.58
c4185_g1_i2	hypothetical protein EMIHUDRAFT_444528	-0.881237	0.000577787	0.0128366	-2.302	1.75762e-16	1.99885e-14	-1.42077	3.46225e-08	4.44017e-06	0.86	1.06	2.13	2.02	2.83	2.07	3.85	9.18	7.11
c4613_g1_i1	predicted protein	0.65177	0.135717	NA	-0.360765	0.377757	NA	-1.01253	0.0193734	NA	1.78	0.22	0.79	0.56	0.11	0.22	1.06	0.84	0.7
c4868_g1_i1	peroxisome assembly protein 10	-0.798041	4.86408e-06	0.000214798	-1.86498	3.97127e-19	6.63108e-17	-1.06694	5.96755e-09	1.05522e-06	42.85	64.59	73.02	60.87	118.19	95.36	119.34	214.03	180.76
c5488_g1_i2	mitochondrial import receptor subunit TOM34	-0.412544	0.0313103	0.320412	-1.70439	4.54526e-14	3.88731e-12	-1.29185	1.50645e-10	4.99463e-08	46.01	60.34	76.11	56.38	76.4	69.03	100.42	186.87	169.68
c6529_g1_i1	1,4-beta-D-glucan cellobiohydrolase B	0.396447	0.103355	0.657157	-0.845638	0.00143789	0.0168534	-1.24208	7.53324e-07	5.58133e-05	1.86	5.19	6.61	1.11	3.64	3.97	1.98	9.47	7.74
c6555_g1_i1	ATP dependent DNA ligase	-0.642377	0.00613117	0.0900891	-1.85763	1.27344e-12	8.64252e-11	-1.21525	3.67806e-07	2.9743e-05	10.62	10.11	15.43	12.31	17.11	18.83	19.05	44.82	39.89
c6829_g1_i1	hypothetical protein EMIHUDRAFT_465544	-0.696555	0.000113972	0.00320786	-2.09166	3.08074e-23	1.02882e-20	-1.3951	5.5151e-14	4.87609e-11	3.26	13.84	10.62	4.86	21.62	14.43	12.92	39.41	43.85
c6886_g1_i2	eukaryotic translation initiation factor 2 subunit alpha	-0.733617	0.00426551	0.0666169	-2.05147	2.59863e-13	2.01002e-11	-1.31785	4.08831e-07	3.20824e-05	7.34	8.38	15.02	13.9	14.15	15.83	22.33	49.14	39.6
c7016_g1_i1	hypothetical protein EMIHUDRAFT_427260, partial	-0.303261	0.285538	0.941563	-1.48671	5.3405e-07	1.32343e-05	-1.18345	2.42665e-05	0.0010415	8.14	2.75	3.47	5.36	3.93	4.18	9.12	8.66	9.19
c7689_g1_i1	alanyl-tRNA synthetase	-0.745093	0.072034	NA	-1.8572	2.30372e-06	5.08049e-05	-1.11211	0.0044255	NA	0.2	0.15	0.25	0.12	1.08	0.29	0.69	1.39	1.48
c7834_g1_i1	hypothetical protein EMIHUDRAFT_247972	-0.299863	0.107381	0.667557	-1.50171	8.19532e-12	4.82973e-10	-1.20184	7.45823e-10	1.79838e-07	49.94	51.62	54.48	50.82	56.49	51.41	81.69	130.73	116.82
c8246_g1_i1	hypothetical protein EMIHUDRAFT_441627	-1.89981	8.13982e-10	9.72561e-08	-3.02162	2.9773e-21	7.45708e-19	-1.12181	3.34925e-05	0.00135834	1.63	2.48	2.74	6.78	18.56	8.26	9.18	37.5	33.82
c9182_g1_i1	hypothetical protein EMIHUDRAFT_446879, partial	-0.296977	0.111011	0.678593	-1.39223	2.07838e-10	9.42394e-09	-1.09525	1.86354e-08	2.71585e-06	12.22	19.19	19.55	14.42	19.98	17.15	21.79	39.08	38.9
c9366_g1_i1	hypothetical protein EMIHUDRAFT_102783	-0.417255	0.0510892	0.447692	-1.43764	4.36972e-09	1.57692e-07	-1.02039	4.44089e-06	0.000253858	15.39	19.19	25.06	11.89	28.43	29.16	15.75	51.27	55.9
c10133_g1_i1	DUF4419 domain-containing protein	0.100517	0.638409	0.999936	-1.30143	1.32217e-07	3.6991e-06	-1.40195	3.95319e-10	1.06994e-07	48.6	103.59	123.4	55.09	76.51	71.6	109.82	228.84	190.83
c10689_g1_i1	.	-0.0268956	0.951286	NA	-1.23606	0.00287959	NA	-1.20916	0.0048711	NA	0.32	0.81	1.03	0.27	1.17	0.61	0.89	2.72	3.58
c10847_g1_i1	hypothetical protein EMIHUDRAFT_461121	0.144905	0.666189	0.999936	-1.13348	0.000681236	0.00864446	-1.27838	0.000122562	0.00413592	1.82	1.36	3.59	1.22	1.94	1.87	1.52	5	6.24
c10974_g1_i1	.	-0.0836666	0.661448	0.999936	-1.33133	1.88562e-09	7.34658e-08	-1.24767	2.71242e-10	8.17547e-08	10.56	11.22	11.07	8.12	11.71	9.6	16.36	26.55	21.45
c11424_g1_i1	hypothetical protein EMIHUDRAFT_208321	-1.29287	0.000244213	0.00614957	-2.42656	3.71559e-12	2.36886e-10	-1.1337	0.000375088	0.0104067	0.33	0.52	0.29	0.73	2.35	0.67	1.91	2.92	3.64
c11431_g1_i1	hypothetical protein EMIHUDRAFT_201047	0.383968	0.121861	0.707854	-0.626379	0.0201419	0.154041	-1.01035	7.20779e-05	0.00264592	13.33	10.71	10.53	10.2	5.29	5.61	13.74	11.87	11.19
c11778_g1_i1	dual specificity protein phosphatase 1 isoform X1	-0.755816	0.000741887	0.0157598	-2.09614	1.26567e-16	1.47935e-14	-1.34032	5.15538e-09	9.49592e-07	8.51	16.35	25.66	17.24	32.8	24.68	35.57	75.4	72.28
c11786_g1_i1	hypothetical protein EMIHUDRAFT_232576	-0.00612874	0.978289	0.999936	-1.26084	8.34488e-07	2.00192e-05	-1.25471	8.62233e-08	9.3729e-06	32.62	43.89	62.98	29.98	42.78	43.26	49.2	133.68	94.84
c11967_g1_i1	.	-0.486317	0.122461	0.709413	-1.69513	1.35315e-07	3.77073e-06	-1.20881	9.22535e-05	0.00322814	5.12	10.37	20.27	9.61	14.78	19.84	10.95	47.65	46.18
c12688_g1_i1	la protein homolog	0.191962	0.409904	0.993209	-0.93678	0.000260837	0.00367812	-1.12874	1.89477e-06	0.000125642	13.41	11.47	14.41	9.53	12.1	8.01	16.29	25.18	20.48
c12957_g1_i1	hypothetical protein EMIHUDRAFT_123915, partial	-0.656585	0.00261678	0.0443442	-1.96756	2.26917e-15	2.27338e-13	-1.31097	5.4241e-09	9.72086e-07	19.16	33.49	55.44	29.41	65.24	54.09	60.77	141.81	138.58
c13193_g1_i1	molecular chaperone DnaK	0.306222	0.355238	0.976055	-3.55893	1.8901e-30	2.20921e-27	-3.86516	7.64664e-36	1.0141e-31	0.19	1.03	0.73	0.04	0.82	0.53	3.42	9.98	12.33
c13471_g1_i1	.	-1.61454	4.60199e-05	0.00148398	-2.72014	1.10194e-12	7.62625e-11	-1.1056	0.00132174	NA	0.23	0.16	0.16	1.76	1.86	0.48	2.45	6.65	2.43
c15270_g1_i1	DNA repair and recombination	-0.904175	0.0234242	0.258763	-2.04787	8.26022e-08	2.39376e-06	-1.14369	0.0021781	NA	0.36	0.17	0.13	0.21	0.88	0.52	0.67	1.53	1.69
c15309_g1_i3	AAA+-type ATPase	-0.431483	0.0783922	0.569277	-1.78376	4.44042e-11	2.26203e-09	-1.35227	6.56124e-08	7.4372e-06	6.36	7.94	13.62	9.16	9.61	11.8	16.5	28.23	27.12
c15475_g1_i2	.	-1.00485	1.76419e-05	0.000644054	-2.02994	3.50737e-15	3.40053e-13	-1.02509	5.5648e-06	0.000307501	8.69	10.59	11.42	18.29	23.08	16.27	31.15	44.07	36.81
c15485_g1_i1	.	-0.0481077	0.89358	0.999936	-1.42652	3.9261e-05	0.000667216	-1.37842	6.25504e-05	NA	0.79	2.42	2.33	0.69	3.5	1.48	1.68	7.55	7.43
c15598_g1_i1	1-alkyl-2-acetylglycerophosphocholine esterase	-0.792155	0.00922024	0.124856	-3.542	6.08866e-31	7.53526e-28	-2.74985	1.49813e-22	4.96705e-19	1.62	1.63	1.5	2.09	3.23	2.78	8.02	27.82	29.68
c15598_g2_i1	ankyrin repeat-containing protein, putative	-0.825521	0.0102666	0.136146	-3.8826	2.7461e-35	1.25408e-31	-3.05708	1.30829e-27	8.67528e-24	1.32	1.91	1.5	1.52	4.96	2.79	11.96	35.38	41.4
c15929_g1_i1	Metallophosphoesterase MPPED2	-0.0147448	0.963527	0.999936	-1.06975	0.000906624	0.0111144	-1.05501	0.000798489	0.019184	1.14	2.57	2.26	0.87	3.09	1.69	1.66	5.51	4.92
c16077_g1_i1	phosphotransferase KptA/Tpt1	-0.519826	0.00962831	0.129405	-1.97983	1.47661e-17	2.03219e-15	-1.46001	2.00651e-12	1.02348e-09	18.08	19.98	27.53	19.34	32.84	29.01	43.91	85.02	75.24
c16496_g1_i1	.	-0.445912	0.205006	0.872226	-1.52303	1.48596e-05	0.000278389	-1.07712	0.00215772	0.043096	5.91	12.03	22.92	10.24	19	19.45	18.02	56.13	44.9
c16593_g1_i1	glutamine synthetase	-1.28383	0.000554918	0.0124209	-3.5066	1.04155e-22	3.37125e-20	-2.22277	1.58468e-11	6.77937e-09	0.51	0.35	0.82	2.47	1.23	1.5	7.42	4.55	12.43
c16593_g2_i1	glutamine synthetase	-0.75166	0.0590231	0.487886	-3.35879	1.307e-19	2.39113e-17	-2.60713	4.59784e-13	NA	1.05	0.17	0.88	0.46	1.33	2.06	6.92	5.63	14.9
c17913_g1_i3	glyoxalase/bleomycin resistance protein/dioxygenase	-0.142386	0.657995	0.999936	-1.5689	1.06129e-06	2.48369e-05	-1.42651	5.67297e-06	0.000310888	2.82	2.17	4.3	2.58	2.33	3.5	5.13	8.19	8.44
c18047_g1_i4	.	-0.685479	0.000162255	0.00433542	-1.81949	4.97874e-17	6.34835e-15	-1.13401	3.78819e-09	7.23773e-07	7.13	10	11.89	8.61	18.79	13.89	13	35.72	36.76
c18051_g1_i2	hypothetical protein EMIHUDRAFT_471609	-0.152464	0.613393	0.999936	-2.00282	6.91268e-11	3.41399e-09	-1.85035	3.46768e-10	9.78477e-08	1.42	2.71	2.96	1.67	2.38	2.66	2.57	14.35	12.57
c18111_g1_i1	hypothetical protein EMIHUDRAFT_441243	-1.11916	0.000101289	0.00287798	-2.17563	4.30987e-13	3.2617e-11	-1.05648	7.48861e-05	0.00272093	1.08	3.91	3.69	2.24	11.74	6.95	5.48	21.63	16.78
c18198_g1_i1	hypothetical protein EMIHUDRAFT_438416	-1.75144	7.60927e-16	3.6872e-13	-2.88451	1.21922e-31	2.1376e-28	-1.13308	1.55626e-07	1.5755e-05	3.13	11.3	12.34	17.63	46.31	24.16	29.18	88.68	86.77
c18262_g1_i1	hypothetical protein EMIHUDRAFT_458569	-0.283843	0.235231	0.901165	-1.55057	4.74155e-09	1.69656e-07	-1.26673	2.24724e-07	2.0988e-05	5.42	12.17	18.23	7.72	12.76	14.36	13.61	30.35	31.9
c18406_g1_i2	ATP dependent DNA ligase	-0.91743	6.91517e-06	0.000285673	-2.19641	2.79877e-20	6.07045e-18	-1.27898	2.40196e-09	4.97732e-07	26.22	31.29	50.31	43.07	71.89	62.24	85.73	163.52	148.35
c18547_g1_i1	ubiquitin carrier protein	-0.589948	0.00861723	0.11839	-1.82785	9.55274e-13	6.68835e-11	-1.2379	1.23754e-07	1.29231e-05	53.75	62.34	103.77	81.26	99.9	97.07	133.32	269.37	231.33
c18751_g1_i1	hypothetical protein EMIHUDRAFT_105315	0.0375216	0.904199	0.999936	-1.0556	0.000892647	0.0109763	-1.09312	0.000448339	0.0121344	1.11	2.99	3.86	0.86	2.14	3.43	1.79	5.92	4.7
c18769_g3_i1	hypothetical protein EMIHUDRAFT_225228	-0.519298	0.144695	0.76662	-1.70299	1.0166e-06	2.38707e-05	-1.18369	0.000477267	NA	3.77	2.05	4.16	2.56	6.17	5.1	7.52	13.53	11.43
c18884_g1_i4	hypothetical protein EMIHUDRAFT_371093, partial	-0.454796	0.0551586	0.469805	-1.53578	4.51183e-09	1.62264e-07	-1.08098	6.41795e-06	0.000341827	3.94	6.28	8.82	5.37	8.43	8.01	8.14	15.6	17.33
c18913_g1_i1	Oligoribonuclease	0.0870224	0.759349	0.999936	-0.996206	0.000818165	0.0101434	-1.08323	0.000154182	0.00497509	4.36	4.58	8.92	3.62	6.03	4.38	5.08	10.3	12.63
c18992_g1_i2	hypothetical protein EMIHUDRAFT_440575	-2.81587	2.88484e-31	5.17223e-27	-3.83568	3.9905e-47	8.39562e-43	-1.01981	2.29621e-06	0.000147827	1.35	1.93	1.71	7.74	20.65	11.63	11.15	33.98	36.83
c19200_g2_i1	NADH-cytochrome b-5 reductase	-0.333765	0.0615491	0.500345	-1.38925	7.25667e-11	3.5341e-09	-1.05548	2.31672e-08	3.27115e-06	17.11	24.35	26.09	17.88	25.57	25.43	25.85	50.69	49.35
c19211_g1_i2	eukaryotic translation initiation factor 1A, X-chromosomal	-0.537445	0.00916307	0.12427	-1.64042	7.07959e-12	4.23146e-10	-1.10297	2.98969e-07	2.54162e-05	34.77	28.13	39.38	45.07	42.04	38.03	70.33	94.83	79.81
c19249_g1_i1	2OG-Fe(II) oxygenase	-0.567013	0.0129837	0.165324	-1.78372	6.17233e-12	3.75317e-10	-1.2167	3.14894e-07	2.64312e-05	140.11	192.91	300.12	225.81	283.62	276.25	344.87	843.97	670.51
c19293_g1_i1	NAD(P)/FAD-dependent oxidoreductase	-1.094	6.94147e-06	0.0002861	-2.47895	3.1429e-20	6.67913e-18	-1.38494	1.5546e-08	2.36978e-06	2.16	5.74	10.68	5.55	21.47	12.63	16.62	45.62	38.11
c19370_g3_i2	alpha/beta hydrolase	0.962511	0.0200826	NA	-0.0683522	0.860762	0.97734	-1.03086	0.0125534	NA	0.77	1.23	1.58	0.09	0.3	0.7	0.2	1.04	1.37
c19411_g1_i1	.	-0.398281	0.297586	0.948687	-1.69015	5.95837e-06	0.000120769	-1.29187	0.000649113	0.016388	5	11.27	18.31	12.44	15.9	12.52	22.45	76.04	47.91
c19498_g1_i2	hypothetical protein EMIHUDRAFT_461121	-0.277429	0.174744	0.828219	-1.48755	3.97883e-10	1.73673e-08	-1.21012	1.69564e-08	2.52669e-06	10.72	12.31	20	9.74	15.95	16.76	17.35	32.17	33.89
c19720_g1_i3	3-methyl-2-oxobutanoate hydroxymethyltransferase	-0.229471	0.229664	0.895457	-1.28759	7.61147e-09	2.60387e-07	-1.05812	1.16694e-07	1.22825e-05	9.84	12.57	14.45	8.5	13.11	13.03	12.09	21.84	26.18
c19936_g1_i1	hypothetical protein EMIHUDRAFT_443498	-0.15179	0.530351	0.999936	-2.22832	1.49928e-17	2.04827e-15	-2.07653	7.47039e-18	8.25603e-15	6.92	8.09	12.74	5.81	12.06	9.38	17.56	48.13	49.69
c20064_g1_i3	plastidic triose-phosphate/phosphate translocator	-0.521886	0.0157838	0.192509	-1.68561	8.11415e-12	4.79532e-10	-1.16372	1.60718e-07	1.61473e-05	10.24	4.26	4.25	8.32	5.7	6.1	13.55	12.04	11.95
c20173_g1_i1	methyltransferase-like protein 2	-0.326147	0.198082	0.863459	-1.41709	2.93381e-07	7.62029e-06	-1.09094	2.12744e-05	0.000943616	8.83	5.65	5.92	7.31	5.25	7.61	10.23	15.16	12.23
c20253_g1_i1	hypothetical protein EMIHUDRAFT_435655	-0.801681	0.00324102	0.0530974	-2.60489	5.00545e-20	1.03245e-17	-1.80321	1.51597e-12	8.37703e-10	2.12	2.1	3.3	2.68	7.27	3.86	8.19	25.19	19.52
c20313_g1_i2	bromodomain and WD repeat-containing protein 1	0.0461301	0.89398	0.999936	-1.01846	0.00289882	0.0311006	-1.06459	0.00193487	NA	2.54	4.76	4.66	0.98	2.83	5.67	3.18	6.45	7.44
c20333_g1_i1	.	0.274318	0.494256	NA	-0.737612	0.0530579	0.306672	-1.01193	0.0102723	NA	0.94	3.36	7.1	1.23	3.23	3.06	3.98	7.28	5.52
c20387_g1_i1	.	-0.343334	0.151751	0.782946	-1.37068	3.09886e-07	7.98981e-06	-1.02734	3.34576e-05	0.00135834	63.79	145.93	215.38	87.96	178.45	182	100.82	510.04	385.51
c20490_g1_i1	hypothetical protein EMIHUDRAFT_453840	0.917103	0.0339182	NA	-0.188771	0.639055	NA	-1.10587	0.00989382	NA	3.35	2.09	1.65	0.65	0.67	0.46	1.4	2.72	1.93
c20716_g1_i1	hypothetical protein EMIHUDRAFT_447697	-0.475746	0.00971868	0.130229	-1.48222	1.3087e-11	7.38171e-10	-1.00647	2.33938e-07	2.13964e-05	29.68	52.29	56.22	36.84	66	58.3	49.4	138.16	122.75
c20861_g1_i1	sucrose-phosphate phosphatase	-0.561861	0.00564451	0.0845134	-1.70558	4.342e-13	3.27424e-11	-1.14372	6.02508e-08	7.00918e-06	7.07	10.23	13.72	10.52	15.04	12.77	16.91	30.7	30.45
c20973_g1_i2	hypothetical protein EMIHUDRAFT_424754, partial	-0.212078	0.3572	0.976429	-1.30251	5.12663e-07	1.27644e-05	-1.09044	4.75628e-06	0.000267279	9.13	10.83	19.2	8.8	13.75	14.74	15.01	28.7	26.11
c21149_g1_i1	Protein tyrosine/serine phosphatase	-0.554669	0.0255645	0.277073	-2.2891	2.37252e-17	3.1592e-15	-1.73443	2.69921e-12	1.32581e-09	4.17	8.71	14.51	8.14	14.17	12.48	21.33	47.39	46.13
c21155_g1_i1	.	-0.339741	0.203607	0.870234	-2.01605	1.67008e-12	1.11901e-10	-1.67631	4.42962e-10	1.17491e-07	15.35	13.95	28.34	8.91	26.44	31.89	25.84	84.56	84.37
c21329_g1_i1	.	-0.52495	0.144937	0.766815	-1.58965	8.70298e-06	0.000170964	-1.0647	0.00295552	0.0549734	4.04	9.78	18.51	9.34	19.76	14.04	17.19	52.85	38.58
c21403_g1_i4	hypothetical protein EMIHUDRAFT_223140	-0.382636	0.125572	0.716543	-1.51914	2.15113e-08	6.84683e-07	-1.1365	6.38937e-06	0.000341677	1.45	3.6	5.01	1.55	4.49	5.18	3.05	8.71	9.13
c21431_g1_i1	hypothetical protein EMIHUDRAFT_436756	-0.667833	0.000475237	0.0109098	-1.8558	1.88695e-16	2.13438e-14	-1.18797	3.5015e-09	6.93089e-07	30.44	37.26	51.13	34.95	68.77	60.03	58.54	141.25	138.12
c21447_g1_i1	hypothetical protein EMIHUDRAFT_109849	-0.755551	0.000306473	0.00745556	-1.9239	1.58915e-15	1.63094e-13	-1.16835	7.27088e-08	8.03553e-06	17.27	20.93	27.48	27.14	39.09	31	39.29	94.72	82.58
c21975_g1_i1	hypothetical protein EMIHUDRAFT_373144, partial	-0.846767	7.17686e-06	0.000293107	-1.96682	5.59994e-19	8.99368e-17	-1.12006	9.55143e-09	1.56384e-06	8.97	14.21	17.61	14.27	24.24	22.19	25.61	38.73	46.22
c22114_g1_i1	putative ABC transporter	-0.426158	0.132988	0.73616	-1.51759	3.86235e-07	9.77858e-06	-1.09143	0.000114551	0.00391668	1	1.43	2.77	1.55	2.02	2.2	1.92	4.35	5.33
c22115_g1_i1	E3 ubiquitin ligase	-0.107487	0.679644	0.999936	-1.33215	1.74153e-06	3.91371e-05	-1.22466	3.33551e-06	0.000199259	4.97	12.18	15.19	5.21	10.59	12.68	6.64	23.88	29.5
c22394_g1_i2	hypothetical protein EMIHUDRAFT_458471	-0.403664	0.133586	0.738081	-1.60172	1.86215e-08	6.02734e-07	-1.19805	6.58581e-06	0.000349364	2.33	2.16	2.58	1.85	2.74	3.09	3.39	5.17	6.52
c22513_g1_i1	ATP-dependent RNA helicase eIF4A	-0.432891	0.0244548	0.267347	-1.48233	7.21602e-11	3.52246e-09	-1.04944	2.45774e-07	2.21732e-05	178.25	121.84	149.77	208.85	159.23	136.98	289.53	337.54	299.32
c22583_g1_i1	.	-0.714505	0.00157684	0.0300758	-1.92896	5.88896e-14	4.99588e-12	-1.21445	2.27582e-07	2.11063e-05	29.16	47.05	79.03	45.97	78.49	87.71	73.37	204.98	188.17
c22610_g1_i1	cue domain protein	-0.842049	5.22296e-06	0.000226737	-2.06115	1.411e-21	3.75771e-19	-1.2191	9.98118e-11	3.48343e-08	5.92	7.84	8.61	9.4	15.17	11	20.41	30.42	25.96
c22650_g1_i2	hypothetical protein EMIHUDRAFT_354307, partial	-0.812745	0.00026689	0.00666445	-2.39613	7.50035e-22	2.104e-19	-1.58338	1.35017e-12	7.9115e-10	6.8	8.01	12.7	8.47	19.3	16.05	27.42	47.29	43.52
c22660_g1_i1	hypothetical protein EMIHUDRAFT_433197	-0.30987	0.342005	0.971137	-1.67597	2.47259e-07	6.52709e-06	-1.3661	1.15978e-05	0.00056135	0.9	1	1.5	0.63	2.79	1.12	1.38	6.27	5.37
c22700_g1_i2	hypothetical protein EMIHUDRAFT_431677	0.408005	0.202962	0.869436	-1.38254	1.10063e-05	0.000213815	-1.79055	8.77976e-09	1.47389e-06	0.21	1.85	1.46	0.36	1.64	0.46	1.14	4.55	4.28
c23188_g1_i1	protein OS-9	-0.152954	0.474416	0.999936	-1.37256	2.49543e-08	7.85949e-07	-1.2196	4.83974e-08	5.7824e-06	27.07	36.86	51.5	32.87	38.53	34.33	56.48	96.02	81.84
c23268_g1_i1	methyltransferase	-0.270689	0.184048	0.842429	-1.32554	2.43241e-08	7.68401e-07	-1.05485	8.3068e-07	6.08645e-05	61.58	52.32	71	64.85	64.66	56.61	90.95	143.09	121.71
c23290_g1_i1	arginine--tRNA ligase, chloroplastic/mitochondrial-like isoform X2	-0.129273	0.488293	0.999936	-1.28043	6.67154e-09	2.29726e-07	-1.15116	4.77942e-09	8.92742e-07	13.53	21.32	23.24	15.36	21.43	16.59	25.75	47.66	40.24
c23351_g1_i1	hypothetical protein EMIHUDRAFT_466770	-0.972474	0.00205438	0.0370107	-2.12501	4.12192e-11	2.12032e-09	-1.15254	0.000106133	0.00368463	0.15	2.94	3.32	1.44	11.16	3.05	3.13	17.09	16.8
c23443_g1_i1	.	-0.177628	0.532115	0.999936	-1.27188	2.03766e-05	0.000371172	-1.09425	0.000120695	0.00408332	7.88	9.81	5.82	8.5	6.08	6.59	8.01	13.88	19.4
c23467_g1_i1	ATP-binding cassette sub-family F member 3	-0.601778	0.0030318	0.0499147	-1.76453	6.89322e-14	5.82435e-12	-1.16275	3.68618e-08	4.65582e-06	34.43	41.35	52.33	51.64	55.58	53.27	77.59	122.46	123.07
c23467_g2_i1	ABC transporter F family member 1	-0.772574	0.000183726	0.00481583	-1.97887	1.02712e-16	1.22782e-14	-1.20629	1.63618e-08	2.46579e-06	11.81	17.31	23.25	20.62	27.77	25.9	32.97	59.58	63.32
c23467_g3_i1	ABC transporter F family member 4	-0.453504	0.0563454	0.474033	-1.6432	5.13661e-10	2.18763e-08	-1.1897	1.00412e-06	7.23727e-05	73.02	74.96	115.04	89.19	105.52	113.55	120.37	278.2	253.2
c23491_g1_i1	prolyl 4hydroxylase, alpha subunit	-0.396819	0.0443025	0.409011	-1.66558	4.95158e-13	3.68114e-11	-1.26876	8.1879e-10	1.93907e-07	17.82	25.69	37.22	18.94	38.69	33.39	35.45	84.82	80.1
c23597_g1_i1	hypothetical protein EMIHUDRAFT_444739	-1.2322	1.90334e-07	1.21441e-05	-2.26797	4.33969e-18	6.42977e-16	-1.03577	6.83302e-06	0.000359601	4.03	4.04	3.92	6.15	18.33	6.51	12.23	25.69	25.28
c23598_g1_i1	phosphoserine transaminase	0.323402	0.377455	0.984061	-1.02555	0.00337022	0.0352591	-1.34895	0.00015253	NA	24.46	21.41	20.11	12.85	22.54	9.84	24.27	58.31	46.53
c23862_g2_i1	mitochondrial chaperone bcs1	-0.336385	0.121444	0.707108	-1.40878	1.68916e-08	5.50127e-07	-1.0724	2.34884e-06	0.000150485	65.66	97.12	143	90.34	130.97	106.11	131.37	316.67	248.47
c24038_g1_i1	putative alkaline phosphatase	-1.31272	0.000678691	0.014696	-2.36985	3.10509e-10	1.37533e-08	-1.05714	0.00578189	0.0920065	9.26	18	42.05	47.4	116.36	63.82	127.42	246.77	186.37
c24130_g2_i1	predicted protein	-0.354795	0.219859	0.887609	-1.54711	2.67983e-07	7.00385e-06	-1.19232	2.73353e-05	0.00115452	7.27	3.59	5.01	7.46	5.26	4.39	9.22	12.6	14.02
c24243_g1_i2	hypothetical protein EMIHUDRAFT_117344	-0.298703	0.211297	0.87983	-1.48353	2.11976e-08	6.76021e-07	-1.18482	1.20358e-06	8.40101e-05	5.92	5.9	8.67	6.59	6.15	7.48	9.28	15.59	15.87
c24464_g1_i1	hexokinase PII-like	-0.129499	0.554019	0.999936	-1.30337	1.5675e-07	4.3279e-06	-1.17388	2.12479e-07	2.02726e-05	6.37	7.54	9.4	6.49	7.33	7.06	9.17	18.53	16.6
c24553_g3_i1	hypothetical protein EMIHUDRAFT_461320	-0.743282	0.0513968	0.448958	-1.7573	1.93649e-06	4.32963e-05	-1.01402	0.00441208	NA	0.2	0.7	0.57	0.42	1.82	0.77	0.73	3.33	2.77
c24553_g4_i1	hypothetical protein EMIHUDRAFT_465198	-0.765631	0.0523506	0.454745	-1.85966	7.96552e-07	1.91527e-05	-1.09403	0.00275031	NA	0.31	0.37	0.45	0.53	1.49	0.52	1.36	3.08	1.92
c24850_g1_i1	Ubox domain containing protein	-0.299033	0.431477	0.998962	-1.58434	2.05223e-05	0.000373376	-1.28531	0.000662516	0.0165467	9.09	23.97	49.71	15.87	31.13	38.46	39.28	123.92	99.9
c24888_g1_i2	non-lysosomal glucosylceramidase	-0.45925	0.057066	0.478101	-1.48278	2.49121e-08	7.85795e-07	-1.02353	3.16717e-05	0.00130851	2.31	2.47	2.88	1.61	2.58	4.25	2.5	4.51	5.87
c24914_g1_i2	predicted protein	-0.0933902	0.72531	0.999936	-2.60861	2.15028e-21	5.51705e-19	-2.51522	2.83368e-22	7.51604e-19	0.06	2.79	3.04	0.11	3.64	2.75	0.36	17.01	21.89
c24926_g1_i2	DUF2135 domain-containing protein	-0.711467	0.000201347	0.00521669	-1.93014	8.77774e-18	1.25629e-15	-1.21867	1.12153e-09	2.52098e-07	11.11	17.21	23.56	14.47	29.48	28.05	25.59	60.79	61.57
c25065_g1_i1	Kinase D-interacting substrate of 220 kDa	-0.61443	0.00117678	0.0232362	-1.75758	2.84956e-15	2.77555e-13	-1.14315	6.93649e-09	1.1947e-06	16.61	22.5	24.24	25.19	29.78	25.95	39.41	63.29	60.6
c25194_g1_i1	hypothetical protein EMIHUDRAFT_441190	-0.351872	0.0646787	0.513646	-1.45301	7.61523e-11	3.69163e-09	-1.10114	2.88426e-08	3.89529e-06	20.59	18.03	21.13	19.19	24.87	20.41	32.73	50.17	42.41
c25227_g1_i2	.	0.0981199	0.813038	0.999936	-1.7624	5.43958e-06	0.000111002	-1.86052	3.2988e-06	NA	0.19	0.78	2.26	0.83	0.38	1.04	1.44	5.58	6.4
c25396_g1_i1	hypothetical protein EMIHUDRAFT_466770	-0.988478	0.00122646	0.0240057	-2.33139	8.86497e-14	7.37194e-12	-1.34291	2.10161e-06	0.000135958	0.19	1.72	1.9	0.83	6.87	1.94	2.18	12.62	11.63
c25438_g1_i2	hypothetical protein EMIHUDRAFT_452118	-0.0395989	0.895569	0.999936	-1.40157	5.52537e-06	0.000112535	-1.36198	6.02927e-06	0.000327705	9.46	22.5	24.2	8.5	13.24	25.69	14.12	39.38	50.36
c25550_g2_i5	kynurenine 3-monooxygenase	-0.294097	0.181982	0.840578	-1.43621	5.22514e-09	1.85382e-07	-1.14211	3.38771e-07	2.77332e-05	4.81	7.17	7.82	3.64	8.81	8.01	8.04	13.47	15.96
c25602_g1_i2	potassium transporter Kup	-1.48948	3.32994e-12	7.46281e-10	-2.52803	2.58725e-25	1.23712e-22	-1.03855	1.09129e-06	7.8231e-05	1.77	3.12	4.06	4.87	13.23	6.78	7.42	20.61	22.66
c25713_g2_i2	Protein disulfide isomerase-like 2-1	-0.169902	0.571267	0.999936	-2.76155	6.42642e-20	1.30005e-17	-2.59165	2.42469e-19	3.57292e-16	0.69	1.51	1.54	0.82	1.79	1.24	2.09	14.53	14.72
c25933_g2_i5	.	0.464314	0.202307	0.8692	-0.776831	0.0273204	0.191662	-1.24115	0.000587766	NA	0.56	3.01	2.57	0.36	1.22	1.85	0.52	3.58	4.37
c25988_g1_i2	hypothetical protein EMIHUDRAFT_204810	-0.744583	0.00177958	0.0330634	-1.94042	1.02189e-13	8.43122e-12	-1.19584	2.97284e-07	2.54162e-05	0.88	3.77	3.44	2.37	6.64	3.93	6	12.9	10.35
c26096_g2_i1	hypothetical protein EMIHUDRAFT_240361	-0.091612	0.808366	0.999936	-1.89416	1.64555e-07	4.52558e-06	-1.80255	7.66762e-07	5.64933e-05	0.19	0.4	1.5	0.42	0.52	0.9	0.98	4.12	3.51
c26107_g1_i1	hypothetical protein EMIHUDRAFT_349287, partial	-0.418631	0.0292642	0.3054	-1.52911	1.0385e-11	5.98602e-10	-1.11048	2.97474e-08	3.91746e-06	8.52	9.99	9.97	9.04	12.12	10.18	11.9	22.7	26.01
c26132_g1_i1	hypothetical protein EMIHUDRAFT_228819	-0.39209	0.0865028	0.600895	-1.42146	4.18808e-08	1.27885e-06	-1.02937	1.48547e-05	0.000701078	15.63	29.66	45.82	25.09	37.22	34.61	37.71	78.98	72.1
c26148_g1_i2	predicted protein	0.890997	0.0035695	0.0576036	-0.154868	0.615398	0.918643	-1.04587	0.000680328	0.0168961	6.63	2.68	1.97	3.26	0.98	0.7	3.49	4	1.97
c26209_g1_i1	CAMK family protein kinase	-0.406822	0.0679463	0.529196	-1.61216	2.34257e-10	1.05311e-08	-1.20534	2.0838e-07	2.00256e-05	43.09	45.09	65.21	59.56	58.93	53.47	88.1	168.07	134.73
c26227_g1_i1	hypothetical protein EMIHUDRAFT_242307	-0.511718	0.175312	0.82955	-2.93864	1.65473e-16	1.89206e-14	-2.42692	1.37207e-12	7.9115e-10	0.5	2.32	0.51	0.22	4	1.66	5.68	17.67	16.78
c26326_g1_i1	hypothetical protein EMIHUDRAFT_250387	-0.702994	0.036358	0.35768	-1.9127	1.38943e-08	4.58186e-07	-1.2097	0.000182179	0.00565823	1.22	4.48	8.85	1.41	13.67	10.16	8.03	20.25	24.05
c26334_g1_i2	putative mitochondrial chaperone bcs1	-0.296896	0.262975	0.932327	-1.72621	7.82872e-10	3.20444e-08	-1.42931	4.92715e-08	5.83428e-06	6.47	8.55	12.18	7.14	11.18	10.43	12.45	29.65	31.46
c26334_g2_i4	AAA+-type ATPase	-0.377117	0.089622	0.615173	-1.69155	2.03534e-11	1.10937e-09	-1.31443	1.07677e-08	1.70002e-06	19.08	16.81	28.26	21.2	22.48	24.05	37.67	54.44	55.87
c26360_g1_i3	vWA-like protein	-0.108535	0.653073	0.999936	-1.28325	1.44432e-06	3.28509e-05	-1.17472	1.9913e-06	0.000129454	1.47	1.67	2.33	0.93	1.87	2.21	1.86	4.59	3.57
c26382_g1_i3	abc transporter family protein	-0.335378	0.106917	0.66691	-1.53162	1.64107e-10	7.58823e-09	-1.19624	2.90781e-08	3.89529e-06	11.35	7.15	9.44	11.76	8.12	8.29	17.95	18.26	18.5
c26386_g1_i1	hypothetical protein EMIHUDRAFT_453971	-1.41208	2.07749e-13	6.53462e-11	-2.62132	3.01664e-31	3.96669e-28	-1.20924	1.18189e-09	2.56954e-07	10.07	19.3	25.32	28.2	64.83	42.09	62.57	120.79	111.03
c27044_g1_i1	predicted protein	-0.750013	0.000660694	0.0143932	-2.14938	1.57621e-17	2.13948e-15	-1.39936	1.11048e-09	2.52098e-07	23.88	26.29	48.2	33.12	57.5	53.64	68.78	152.55	137.24
c27300_g1_i3	regulator of chromosome condensation	-0.364302	0.0926611	0.623619	-1.402	1.48231e-08	4.84259e-07	-1.0377	3.70573e-06	0.00021555	7.61	6.2	8.56	8.53	7.79	7.31	11.02	16.16	15.95
c27321_g1_i1	hypothetical protein EMIHUDRAFT_362178	-0.0972226	0.617727	0.999936	-1.29054	1.4817e-08	4.84259e-07	-1.19331	5.31197e-09	9.65032e-07	17.43	40.61	50.49	19.23	45.07	34.23	37.28	94.16	81.49
c27630_g2_i1	predicted protein	-0.760867	0.00205892	0.0370254	-1.77481	3.46689e-11	1.81091e-09	-1.01394	2.27323e-05	0.000988444	1.21	2.86	1.89	1.7	5.23	2.83	3.95	7.02	7.46
c27924_g1_i2	hypothetical protein EMIHUDRAFT_202952	-0.0467884	0.836206	0.999936	-1.08007	2.22497e-05	0.000401124	-1.03328	1.01694e-05	0.000501365	3.34	5	5.55	3.53	3.29	4.3	5.51	6.78	6.84
c27949_g1_i1	P-loop containing nucleoside triphosphate hydrolase protein	-0.619216	0.00340975	0.0554246	-1.63077	1.7264e-11	9.55837e-10	-1.01155	3.67295e-06	0.000214584	5.92	6.12	7.6	5.77	8.35	10.47	7.63	15.82	17.36
c27982_g1_i1	TIGR02452 family protein	0.0400238	0.886335	0.999936	-1.49684	2.48266e-07	6.53726e-06	-1.53686	2.98344e-08	3.91746e-06	2.75	3.7	4.89	3.19	2.92	2.87	5.72	9.17	10.3
c28048_g1_i6	predicted protein	-0.766842	9.52773e-05	0.00272731	-1.89818	5.15216e-17	6.5299e-15	-1.13134	1.53384e-08	2.36533e-06	6.24	10.2	11.51	7.51	18.96	15.96	16.29	34.54	30.79
c28100_g1_i2	MAM and LDL-receptor class A domain-containing protein 1	-0.776094	0.0320536	0.325788	-1.99736	1.49111e-08	4.86379e-07	-1.22127	0.00026738	0.0077593	0.29	0.52	0.58	0.93	1.31	0.52	1.15	3.71	2.83
c28108_g1_i1	.	-0.153079	0.684474	0.999936	-1.68177	2.57592e-06	5.59285e-05	-1.52869	2.01442e-05	NA	0.71	2.04	2.07	1.43	1.66	1.72	3.55	6.17	6.21
c28135_g1_i1	.	-1.75239	3.67025e-07	2.17894e-05	-2.89495	5.3112e-17	6.69115e-15	-1.14256	0.00012512	0.00421154	0.23	0.13	0.27	0.71	1.88	0.74	1.25	4.59	2.85
c28195_g1_i1	SET domain protein	-0.207799	0.330339	0.966176	-1.48493	1.32812e-09	5.24248e-08	-1.27714	9.09747e-09	1.50813e-06	13.3	14.28	21.36	12.63	16.19	17	20.83	39.62	38.89
c28257_g1_i1	hypothetical protein EMIHUDRAFT_103004	0.124929	0.761412	0.999936	-1.32004	0.000817628	0.0101427	-1.44497	0.000369206	0.0103082	1.17	13.65	14.58	1.58	19.66	4.77	11.72	33.11	32.37
c28289_g2_i2	WD40 repeat-containing protein	-1.19714	1.77973e-06	9.14291e-05	-2.3177	1.39736e-17	1.95994e-15	-1.12056	2.84865e-06	0.000177365	2.32	3.32	4.94	3.99	12.67	7.9	7.41	22.09	21.88
c28493_g1_i2	hypothetical protein EMIHUDRAFT_451683	-0.724778	0.0310553	0.318872	-1.76182	1.72397e-07	4.71659e-06	-1.03704	0.00122537	0.0271754	0.64	1.24	0.93	0.55	2.21	1.9	0.95	3.35	4.8
c28515_g2_i2	putative nitrate transporter	-1.48478	0.000194022	0.00506351	-3.32218	6.6867e-18	9.83786e-16	-1.8374	3.08401e-06	0.000189352	2.57	6.15	11.85	2.9	1.85	130.2	14.48	35.11	391.16
c28572_g2_i3	predicted protein	1.93173e-05	0.999936	0.999936	-1.10778	3.25836e-05	0.000564359	-1.1078	7.88951e-06	0.00040398	5.94	6.67	9.3	5.69	5.73	6.01	7.11	12.98	13.86
c28591_g1_i1	mg282 protein	-0.69918	0.00188935	0.0345655	-2.23231	2.35645e-18	3.64539e-16	-1.53314	4.74815e-11	1.70189e-08	8.63	13.79	27.51	11.21	34.57	28.42	30.59	86.54	81.72
c28612_g1_i1	.	-1.01091	0.00340745	0.0554246	-2.25367	5.84105e-11	2.92595e-09	-1.24276	0.000109744	0.00379018	5.23	16.26	29.1	19.2	61.83	44.19	47.12	133.03	125.6
c28624_g1_i3	hypothetical protein EMIHUDRAFT_450815	-0.564908	0.0116864	0.15205	-1.81159	5.0572e-13	3.74643e-11	-1.24668	3.48196e-08	4.44017e-06	2.52	3.23	4.35	3.24	5.57	4.42	5.37	13.21	11.83
c28781_g1_i2	lysine-specific demethylase 5a	-0.342892	0.1696	0.816532	-1.58467	4.18108e-09	1.5219e-07	-1.24178	7.2229e-07	5.38146e-05	1.61	6.33	8.23	1.81	8.38	8.26	3.24	18.11	18.51
c28814_g1_i1	hypothetical protein EMIHUDRAFT_434861	0.297403	0.368636	0.981237	-1.11689	0.000536037	0.00702222	-1.41429	1.13252e-05	0.000550166	1.77	2.66	1.36	1.01	2.01	1	2.43	4.74	4.52
c28836_g4_i1	hypothetical protein EMIHUDRAFT_118700	-0.738551	0.000313494	0.00760572	-1.87014	2.13621e-15	2.1712e-13	-1.13159	7.26257e-08	8.03553e-06	43.83	45.54	42.72	45.25	97.03	62.83	73.23	180.76	173.48
c28859_g2_i4	protein ZINC INDUCED FACILITATOR-LIKE 1-like	-0.557587	0.0116785	0.15205	-1.81263	6.38054e-13	4.64499e-11	-1.25505	4.39934e-08	5.40222e-06	17.36	21.46	32.25	26.19	28.78	29.74	38.97	69.29	76.7
c29028_g6_i1	hypothetical protein EMIHUDRAFT_420345	-0.746144	4.35559e-05	0.00141727	-1.95915	1.30684e-19	2.39113e-17	-1.213	2.14675e-10	6.77861e-08	32.14	32.86	40.51	39.43	55.96	52.15	69.18	112.83	113.75
c29047_g1_i3	Pfs domain-containing protein	-0.477634	0.100217	0.647049	-1.96156	6.00496e-11	3.00091e-09	-1.48393	1.40194e-07	1.44128e-05	1.54	2.71	2.69	0.94	3.6	4.28	4.42	9.11	8.28
c29057_g2_i1	ABC transporter	-0.236806	0.26797	0.932712	-1.27721	2.2496e-07	5.99864e-06	-1.04041	3.36528e-06	0.000200136	23.47	17.83	26.75	24.69	18.74	20.5	32.86	40.12	39.63
[truncated: 1,405 more rows]

## Sheet: Table G
Table G. The putative biomineralization-related genes in DEGs and DEPs
[truncated: 129 more rows]

[truncated: 5 more sheets: Table H, Table I, Table J, Table K, Table L]
